# Supplementary material for: Genomic insight into Campylobacter jejuni isolated from commercial turkey flocks in Germany using whole-genome sequencing analysis
Source: Front Vet Sci. 2023 Feb 16;10:1092179. doi: 10.3389/fvets.2023.1092179 (PMC9978446; doi:10.3389/fvets.2023.1092179)
Supplement: Supplementary file 1 [file Table_1.xlsx]

## Sheet: Metadata
Strain ID	Isolate ID	Region	City	ZIP	Source	Sex	Collection date
11CS0034	1099-2	Baden-Württemberg	Braunsbach	74542	Turkey	Male	2009-2011
11CS0035	1166-1	Brandenburg	Bestensee	15741	laying turkeys	Female	2009-2011
11CS0036	1491-1	Baden-Württemberg	Rot am See	74585	Turkey	Male	2009-2011
11CS0037	1550-1	Bayern	Feldkirchen-Westerham	83620	Turkey	Male	2009-2011
11CS0038	1582-1	Baden-Württemberg	Überlingen	88662	Turkey	Male	2009-2011
11CS0039	1604-3	Bayern	Ampfing	84539	Turkey	Male	2009-2011
11CS0040	1615-1	Brandenburg	Mühlberg	4895	Turkey	Male	2009-2011
11CS0041	1632-1	Bayern	Feuchtwangen	91555	Turkey	Female	2009-2011
11CS0042	1666-1	Brandenburg	Weseram	14778	Turkey	Male	2009-2011
11CS0043	1685-1	Sachsen	Prachenau	2894	Turkey	Female	2009-2011
11CS0044	1733-1	Bayern	Hochstädt an der Donau	89420	Turkey	Female	2009-2011
11CS0045	1741-1	Thüringen	Mühlhausen	99974	Turkey	Female	2009-2011
11CS0046	1742-1	Rheinland-Pfalz	Hecken	55481	Turkey	Female	2009-2011
11CS0047	1756-2	Baden-Württemberg	Leutenbach	71397	Turkey	Male	2009-2011
11CS0048	1780-2	Bayern	Tuntenhausen	83104	Turkey	Male	2009-2011
11CS0049	1896-2	Sachsen	Dresden	1067	Turkey	Female	2009-2011
11CS0050	1920-2	Baden-Württemberg	Zweifilingen	74639	Turkey	Male	2009-2011
11CS0051	1923-1	Sachsen	Doberschütz	4838	Turkey	Male	2009-2011
11CS0052	1996-3	Sachsen-Anhalt	Braunsrode	6647	Turkey	Male	2009-2011
11CS0053	1971-1	Bayern	Schopflock	91626	Turkey	Female	2009-2011
11CS0054	2009-2	Baden-Württemberg	Gerabronn	74582	Turkey	Female	2009-2011
11CS0055	2027-1	Bayern	Wertingen	86637	Turkey	Male	2009-2011
11CS0056	2107-1	Brandenburg	Oppelhain	3238	Turkey	Male	2009-2011
11CS0057	2199-1	Bayern	Schnelldorf	91625	Turkey	Female	2009-2011
11CS0059	2258-3	Baden-Württemberg	Wallhausen	74599	Turkey	Male	2009-2011
11CS0060	2284-1	Baden-Württemberg	Ostrach	88356	Turkey	Male	2009-2011
11CS0061	2309-1	Bayern	Wörnitz	91637	Turkey	Male	2009-2011
11CS0062	2331-1	Bayern	Geiselhöring	94333	Turkey	Female	2009-2011
11CS0063	2379-1	Baden-Württemberg	Hattenhofen	73110	Turkey	Female	2009-2011
11CS0135	1076-2	Brandenburg	Golzow	14778	Turkey	Male	2009-2011
11CS0136	1150-1	Baden-Württemberg	Rot am See	74585	Turkey	Female	2009-2011
11CS0137	1227-1	Sachsen-Anhalt	Jeggau	39649	Turkey	Female	2009-2011
11CS0138	1239-1	Thüringen	Bad Frankenhausen	6567	Turkey	Male	2009-2011
11CS0139	1262-1	Thüringen	Drei Gleichen	99869	Turkey	Male	2009-2011
11CS0140	1300-1	Baden-Württemberg	Pfullendorf	88630	Turkey	Female	2009-2011
11CS0141	1412-1	Bayern	Dasing	86453	Turkey	Male	2009-2011
11CS0142	1434-1	Bayern	Tacherting	83342	Turkey	Female	2009-2011
11CS0143	1443-1	Bayern	Feldkirchen-Westerham	83620	Turkey	Male	2009-2011
11CS0144	1466-4	Mecklenburg-Vorpommern	Baumgarten	18246	Turkey	Male	2009-2011
11CS0145	1538-2	Baden-Württemberg	-	6909	Turkey	Male	2009-2011
11CS0146	1567-1	Baden-Württemberg	Oppenweiler	71560	Turkey	Female	2009-2011
11CS0147	1590-1	Baden-Württemberg	Creglingen	97993	Turkey	Female	2009-2011
11CS0148	1616-1	Bayern	Dachau	85221	Turkey	Female	2009-2011
11CS0149	1667-1	Baden-Württemberg	Rot am See	74585	Turkey	Female	2009-2011
11CS0150	1921-1	Baden-Württemberg	Schönau	69250	Turkey	Female	2009-2011
11CS0151	1984-1	Baden-Württemberg	Brettheim	74575	Turkey	Female	2009-2011
11CS0152	1985-1	Baden-Württemberg	Rot am See	74585	Turkey	Male	2009-2011
11CS0153	2005-1	Bayern	Ichenhausen	89335	Turkey	Female	2009-2011
11CS0154	2026-1	Baden-Württemberg	Zweiflingen	74639	Turkey	Male	2009-2011
11CS0155	2061-1	Bayern	Geiselhöring	94333	Turkey	Male	2009-2011
11CS0156	2143-1	Bayern	Schonstett	83137	Turkey	Female	2009-2011
11CS0157	2229-1	Baden-Württemberg	Schwäbisch Hall	74523	Turkey	Male	2009-2011
11CS0158	2308-1	Baden-Württemberg	Satteldorf	74589	Turkey	Male	2009-2011
11CS0159	2310-3	Niedersachsen	-	2894	Turkey	Female	2009-2011
11CS0160	2380-1	Baden-Württemberg	-	6909	Turkey	Female	2009-2011
11CS0161	2443-1	Baden-Württemberg	Adelsheim	74740	Turkey	Female	2009-2011
11CS0162	53-2	Bayern	Feldkirchen-Westerham	83620	Turkey	Female	2009-2011
11CS0163	68-1	Nordrhein-Westfalen	-	4668	Turkey	Female	2009-2011
11CS0164	115-1	Baden-Württemberg	Leutkirch im Allgäu	88299	Turkey	Male	2009-2011
11CS0165	164-1	Baden-Württemberg	Blaufelden	74572	Turkey	Female	2009-2011
11CS0166	215-4	Niedersachsen	-	2708	Turkey	Male	2009-2011
11CS0167	216-2	Bayern	Holzheim	86684	Turkey	Male	2009-2011
11CS0168	377-2	Bayern	Schnelldorf	91625	Turkey	Female	2009-2011
11CS0169	378-4	Rheinland-Pfalz	Zweibrücken	66482	Turkey	Male	2009-2011
11CS0170	418-1	Thüringen	Drei Gleichen	99869	Turkey	Female	2009-2011
11CS0171	857-1	Bayern	Engelsberg	84549	Turkey	Female	2009-2011

## Sheet: WGS QC
Metadata								QC												Typing
Strain ID	Isolate ID	Region	City	ZIP	Source	Sex	Collection date	perc_Q30	Reference.genome.size	Total.reads	Theoretical.coverage	1stMatchGenus	%1stMatchGenus	1stMatchSpezies	%1stMatchSpezies	# contigs	Assembly Size bp	N50	GC (%)	Sequence Type	Scheme_1	Scheme_2	Scheme_3	Scheme_4	Scheme_5	Scheme_6	Scheme_7	gyrA	porA	ST-gyrA-porA
11CS0034	1099-2	Baden-Württemberg	Braunsbach	74542	Turkey	Male	2009-2011	0.945671	1664932	576726	77	Campylobacter	97.66	Campylobacter jejuni	86.32	21	1645337	154008	30.43	572	aspA(62)	glnA(4)	gltA(5)	glyA(2)	pgm(2)	tkt(1)	uncA(5)	3	61	572-3-61
11CS0035	1166-1	Brandenburg	Bestensee	15741	laying turkeys	Female	2009-2011	0.936441	1664932	570246	67	Campylobacter	95.37	Campylobacter jejuni	80.9	32	1595623	178371	30.49	uk	aspA(2)	glnA(28)	gltA(4)	glyA(28)	pgm(23)	tkt(7)	uncA(5)	23	568	uk-23-568
11CS0036	1491-1	Baden-Württemberg	Rot am See	74585	Turkey	Male	2009-2011	0.939951	1664932	698744	89	Campylobacter	98.64	Campylobacter jejuni	85.31	13	1687788	336533	30.36	1073	aspA(8)	glnA(10)	gltA(2)	glyA(2)	pgm(89)	tkt(12)	uncA(6)	9	11	1073-9-11
11CS0037	1550-1	Bayern	Feldkirchen-Westerham	83620	Turkey	Male	2009-2011	0.952493	1664932	642320	83	Campylobacter	98.77	Campylobacter jejuni	85.82	12	1666190	189504	30.45	21	aspA(2)	glnA(1)	gltA(1)	glyA(3)	pgm(2)	tkt(1)	uncA(5)	47	7	21-47-7
11CS0038	1582-1	Baden-Württemberg	Überlingen	88662	Turkey	Male	2009-2011	0.945772	1664932	1193988	147	Campylobacter	98.83	Campylobacter jejuni	85.24	21	1715703	297275	30.33	48	aspA(2)	glnA(4)	gltA(1)	glyA(2)	pgm(7)	tkt(1)	uncA(5)	5	14	48-5-14
11CS0039	1604-3	Bayern	Ampfing	84539	Turkey	Male	2009-2011	0.946271	1664932	294078	38	Campylobacter	97.74	Campylobacter jejuni	84.15	39	1718684	114183	30.37	1709	aspA(22)	glnA(15)	gltA(4)	glyA(64)	pgm(74)	tkt(25)	uncA(23)	13	97	1709-13-97
11CS0040	1615-1	Brandenburg	Mühlberg	4895	Turkey	Male	2009-2011	0.93263	1664932	509180	66	Campylobacter	98.28	Campylobacter jejuni	90.13	22	1697155	184184	30.37	1326	aspA(104)	glnA(7)	gltA(10)	glyA(4)	pgm(1)	tkt(7)	uncA(1)	7	27	1326-7-27
11CS0041	1632-1	Bayern	Feuchtwangen	91555	Turkey	Female	2009-2011	0.95518	1664932	767378	97	Campylobacter	97.91	Campylobacter jejuni	80.6	30	1805025	189508	30.23	21	aspA(2)	glnA(1)	gltA(1)	glyA(3)	pgm(2)	tkt(1)	uncA(5)	8	7	21-8-7
11CS0042	1666-1	Brandenburg	Weseram	14778	Turkey	Male	2009-2011	0.933422	1664932	765892	106	Campylobacter	98.08	Campylobacter jejuni	87.15	9	1660989	271155	30.43	4754	aspA(37)	glnA(61)	gltA(57)	glyA(64)	pgm(519)	tkt(430)	uncA(23)	53	1952	4754-53-1952
11CS0043	1685-1	Sachsen	Prachenau	2894	Turkey	Female	2009-2011	0.942573	1664932	619056	78	Campylobacter	98.31	Campylobacter jejuni	84.22	34	1791414	260596	30.19	607	aspA(8)	glnA(2)	gltA(5)	glyA(53)	pgm(11)	tkt(3)	uncA(1)	10	168	607-10-168
11CS0044	1733-1	Bayern	Hochstädt an der Donau	89420	Turkey	Female	2009-2011	0.94217	1664932	471818	58	Campylobacter	97.68	Campylobacter jejuni	82.65	52	1772633	185842	30.29	50	aspA(2)	glnA(1)	gltA(12)	glyA(3)	pgm(2)	tkt(1)	uncA(5)	20	60	50-20-60
11CS0045	1741-1	Thüringen	Mühlhausen	99974	Turkey	Female	2009-2011	0.938928	1664932	599582	83	Campylobacter	96.21	Campylobacter jejuni	86.19	15	1570816	413113	30.49	5019	aspA(22)	glnA(61)	gltA(4)	glyA(28)	pgm(74)	tkt(99)	uncA(35)	71	948	5019-71-948
11CS0046	1742-1	Rheinland-Pfalz	Hecken	55481	Turkey	Female	2009-2011	0.937351	1664932	537256	71	Campylobacter	98.3	Campylobacter jejuni	86.47	18	1712872	161089	30.35	122	aspA(6)	glnA(4)	gltA(5)	glyA(2)	pgm(2)	tkt(1)	uncA(5)	21	7	122-21-7
11CS0047	1756-2	Baden-Württemberg	Leutenbach	71397	Turkey	Male	2009-2011	0.94717	1664932	729536	103	Campylobacter	99.28	Campylobacter jejuni	92.26	23	1613994	187904	30.45	45	aspA(4)	glnA(7)	gltA(10)	glyA(4)	pgm(1)	tkt(7)	uncA(1)	7	44	45-7-44
11CS0048	1780-2	Bayern	Tuntenhausen	83104	Turkey	Male	2009-2011	0.945743	1664932	571264	77	Campylobacter	97.82	Campylobacter jejuni	84.15	58	1718272	183196	30.23	5397	aspA(24)	glnA(115)	gltA(4)	glyA(28)	pgm(278)	tkt(29)	uncA(23)	8	11	5397-8-11
11CS0049	1896-2	Sachsen	Dresden	1067	Turkey	Female	2009-2011	0.931263	1664932	399602	50	Campylobacter	98.17	Campylobacter jejuni	85.15	15	1747069	263094	30.25	51	aspA(7)	glnA(17)	gltA(2)	glyA(15)	pgm(23)	tkt(3)	uncA(12)	9	11	51-9-11
11CS0050	1920-2	Baden-Württemberg	Zweifilingen	74639	Turkey	Male	2009-2011	0.949533	1664932	508148	66	Campylobacter	98.48	Campylobacter jejuni	83.53	33	1782887	305803	30.26	2274	aspA(9)	glnA(17)	gltA(5)	glyA(10)	pgm(350)	tkt(3)	uncA(3)	9	705	2274-9-705
11CS0051	1923-1	Sachsen	Doberschütz	4838	Turkey	Male	2009-2011	0.949748	1664932	812042	109	Campylobacter	98.2	Campylobacter jejuni	88.48	13	1626976	282606	30.43	uk	aspA(2)	glnA(61)	gltA(4)	glyA(64)	pgm(~342)	tkt(57)	uncA(23)	63	1203	uk-63-1203
11CS0052	1996-3	Sachsen-Anhalt	Braunsrode	6647	Turkey	Male	2009-2011	0.956141	1664932	1269672	122	Campylobacter	92.06	Campylobacter jejuni	74.49	41	1666906	262734	30.23	5798	aspA(2)	glnA(15)	gltA(4)	glyA(405)	pgm(154)	tkt(25)	uncA(35)	8	1203	5798-8-1203
11CS0053	1971-1	Bayern	Schopflock	91626	Turkey	Female	2009-2011	0.940978	1664932	595698	80	Campylobacter	98.31	Campylobacter jejuni	85.27	34	1731888	109271	30.37	50	aspA(2)	glnA(1)	gltA(12)	glyA(3)	pgm(2)	tkt(1)	uncA(5)	20	60	50-20-60
11CS0054	2009-2	Baden-Württemberg	Gerabronn	74582	Turkey	Female	2009-2011	0.877082	1664932	1164479	148	Campylobacter	98.95	Campylobacter jejuni	84.86	23	1688544	179846	30.37	1073	aspA(8)	glnA(10)	gltA(2)	glyA(2)	pgm(89)	tkt(12)	uncA(6)	83	11	1073-83-11
11CS0055	2027-1	Bayern	Wertingen	86637	Turkey	Male	2009-2011	0.869863	1664932	501422	68	Campylobacter	98.32	Campylobacter jejuni	83.08	53	1773341	119739	30.28	50	aspA(2)	glnA(1)	gltA(12)	glyA(3)	pgm(2)	tkt(1)	uncA(5)	20	60	50-20-60
11CS0056	2107-1	Brandenburg	Oppelhain	3238	Turkey	Male	2009-2011	0.859831	1664932	1232120	166	Campylobacter	98.85	Campylobacter jejuni	87.6	28	1681899	156267	30.33	1709	aspA(22)	glnA(15)	gltA(4)	glyA(64)	pgm(74)	tkt(25)	uncA(23)	33	97	1709-33-97
11CS0057	2199-1	Bayern	Schnelldorf	91625	Turkey	Female	2009-2011	0.874706	1664932	1025772	133	Campylobacter	98.44	Campylobacter jejuni	85.7	29	1666997	106575	30.44	572	aspA(62)	glnA(4)	gltA(5)	glyA(2)	pgm(2)	tkt(1)	uncA(5)	3	61	572-3-61
11CS0059	2258-3	Baden-Württemberg	Wallhausen	74599	Turkey	Male	2009-2011	0.938298	1664932	814714	114	Campylobacter	98.4	Campylobacter jejuni	81.77	73	1840798	184128	30.11	uk	aspA(8)	glnA(2)	gltA(5)	glyA(336)	pgm(2)	tkt(3)	uncA(1)	9	2	uk-9-2
11CS0060	2284-1	Baden-Württemberg	Ostrach	88356	Turkey	Male	2009-2011	0.875705	1664932	932316	112	Campylobacter	98.41	Campylobacter jejuni	89.85	30	1657869	184408	30.46	45	aspA(4)	glnA(7)	gltA(10)	glyA(4)	pgm(1)	tkt(7)	uncA(1)	7	49	45-7-49
11CS0061	2309-1	Bayern	Wörnitz	91637	Turkey	Male	2009-2011	0.87716	1664932	654420	85	Campylobacter	98.18	Campylobacter jejuni	85.55	56	1691121	138607	30.44	1519	aspA(8)	glnA(1)	gltA(5)	glyA(3)	pgm(2)	tkt(1)	uncA(1)	8	302	1519-8-302
11CS0062	2331-1	Bayern	Geiselhöring	94333	Turkey	Female	2009-2011	0.870945	1664932	1222084	151	Campylobacter	98.33	Campylobacter jejuni	82.45	34	1771870	248698	30.22	2274	aspA(9)	glnA(17)	gltA(5)	glyA(10)	pgm(350)	tkt(3)	uncA(3)	9	705	2274-9-705
11CS0063	2379-1	Baden-Württemberg	Hattenhofen	73110	Turkey	Female	2009-2011	0.873972	1664932	417404	52	Campylobacter	98.21	Campylobacter jejuni	91.41	27	1652697	179340	30.4	45	aspA(4)	glnA(7)	gltA(10)	glyA(4)	pgm(1)	tkt(7)	uncA(1)	7	1107	45-7-1107
11CS0135	1076-2	Brandenburg	Golzow	14778	Turkey	Male	2009-2011	0.845908	1664932	1385239	178	Campylobacter	69.94	Campylobacter jejuni	60.66	34	1703537	210639	31.58	uk	aspA(2)	glnA(15)	gltA(4)	glyA(3)	pgm(2)	tkt(25)	uncA(35)	44	6	uk-44-6
11CS0136	1150-1	Baden-Württemberg	Rot am See	74585	Turkey	Female	2009-2011	0.86474	1664932	977142	113	Campylobacter	79.46	Campylobacter jejuni	69.47	34	1729083	108263	30.63	42	aspA(1)	glnA(2)	gltA(3)	glyA(4)	pgm(5)	tkt(9)	uncA(3)	28	71	42-28-71
11CS0137	1227-1	Sachsen-Anhalt	Jeggau	39649	Turkey	Female	2009-2011	0.837786	1664932	849458	116	Campylobacter	75.23	Campylobacter jejuni	70.54	33	1687066	159939	31.33	9022	aspA(481)	glnA(7)	gltA(10)	glyA(4)	pgm(1)	tkt(7)	uncA(1)	7	14	9022-7-14
11CS0138	1239-1	Thüringen	Bad Frankenhausen	6567	Turkey	Male	2009-2011	0.85823	1664932	834576	107	Campylobacter	83.61	Campylobacter jejuni	72.55	18	1726714	251747	30.62	50	aspA(2)	glnA(1)	gltA(12)	glyA(3)	pgm(2)	tkt(1)	uncA(5)	20	2130	50-20-2130
11CS0139	1262-1	Thüringen	Drei Gleichen	99869	Turkey	Male	2009-2011	0.858166	1664932	1651692	200	Campylobacter	82.19	Campylobacter jejuni	70.75	24	1636924	223897	30.82	5019	aspA(22)	glnA(61)	gltA(4)	glyA(28)	pgm(74)	tkt(99)	uncA(35)	71	948	5019-71-948
11CS0140	1300-1	Baden-Württemberg	Pfullendorf	88630	Turkey	Female	2009-2011	0.873908	1664932	958739	108	Campylobacter	84.32	Campylobacter jejuni	72.59	20	1583287	189863	30.73	5019	aspA(22)	glnA(61)	gltA(4)	glyA(28)	pgm(74)	tkt(99)	uncA(35)	71	948	5019-71-948
11CS0141	1412-1	Bayern	Dasing	86453	Turkey	Male	2009-2011	0.872551	1664932	939071	122	Campylobacter	90.28	Campylobacter jejuni	75.84	36	1814864	306098	30.43	2274	aspA(9)	glnA(17)	gltA(5)	glyA(10)	pgm(350)	tkt(3)	uncA(3)	9	705	2274-9-705
11CS0142	1434-1	Bayern	Tacherting	83342	Turkey	Female	2009-2011	0.860839	1664932	1010282	119	Campylobacter	88.66	Campylobacter jejuni	81.29	22	1650879	227278	30.7	45	aspA(4)	glnA(7)	gltA(10)	glyA(4)	pgm(1)	tkt(7)	uncA(1)	7	53	45-7-53
11CS0143	1443-1	Bayern	Feldkirchen-Westerham	83620	Turkey	Male	2009-2011	0.885246	1664932	2179942	256	Campylobacter	88.07	Campylobacter jejuni	80.62	34	1686464	227531	30.86	11	aspA(48)	glnA(7)	gltA(10)	glyA(4)	pgm(1)	tkt(7)	uncA(1)	7	217	11-7-217
11CS0144	1466-4	Mecklenburg-Vorpommern	Baumgarten	18246	Turkey	Male	2009-2011	0.863229	1664932	972728	127	Campylobacter	81.06	Campylobacter jejuni	68.41	52	1883846	141050	30.5	464	aspA(24)	glnA(2)	gltA(2)	glyA(2)	pgm(10)	tkt(3)	uncA(1)	8	97	464-8-97
11CS0145	1538-2	Baden-Württemberg	-	6909	Turkey	Male	2009-2011	0.883268	1664932	1106632	138	Campylobacter	97.87	Campylobacter jejuni	91.13	19	1634548	153647	30.42	137	aspA(4)	glnA(7)	gltA(10)	glyA(4)	pgm(42)	tkt(7)	uncA(1)	7	73	137-7-73
11CS0146	1567-1	Baden-Württemberg	Oppenweiler	71560	Turkey	Female	2009-2011	0.875474	1664932	912561	120	Campylobacter	96.62	Campylobacter jejuni	82.41	41	1746882	176950	30.3	464	aspA(24)	glnA(2)	gltA(2)	glyA(2)	pgm(10)	tkt(3)	uncA(1)	1	1472	464-1-1472
11CS0147	1590-1	Baden-Württemberg	Creglingen	97993	Turkey	Female	2009-2011	0.88664	1664932	2263714	256	Campylobacter	89.85	Campylobacter jejuni	75.57	18	1670619	336531	30.59	1073	aspA(8)	glnA(10)	gltA(2)	glyA(2)	pgm(89)	tkt(12)	uncA(6)	83	11	1073-83-11
11CS0148	1616-1	Bayern	Dachau	85221	Turkey	Female	2009-2011	0.893287	1664932	1211422	140	Campylobacter	94.25	Campylobacter jejuni	81.75	25	1665301	127689	30.55	50	aspA(2)	glnA(1)	gltA(12)	glyA(3)	pgm(2)	tkt(1)	uncA(5)	20	60	50-20-60
11CS0149	1667-1	Baden-Württemberg	Rot am See	74585	Turkey	Female	2009-2011	0.878559	1664932	1183208	150	Campylobacter	91.14	Campylobacter jejuni	77.2	35	1731215	137626	30.56	4754	aspA(37)	glnA(61)	gltA(57)	glyA(64)	pgm(519)	tkt(430)	uncA(23)	53	162	4754-53-162
11CS0150	1921-1	Baden-Württemberg	Schönau	69250	Turkey	Female	2009-2011	0.88103	1664932	1166372	141	Campylobacter	93.23	Campylobacter jejuni	77.68	45	1772881	146272	30.41	354	aspA(8)	glnA(10)	gltA(2)	glyA(2)	pgm(11)	tkt(12)	uncA(6)	8	1290	354-8-1290
11CS0151	1984-1	Baden-Württemberg	Schrozberg	74575	Turkey	Female	2009-2011	0.89235	1664932	756410	102	Campylobacter	87.6	Campylobacter jejuni	75.76	36	1677200	271467	30.62	4754	aspA(37)	glnA(61)	gltA(57)	glyA(64)	pgm(519)	tkt(430)	uncA(23)	53	162	4754-53-162
11CS0152	1985-1	Baden-Württemberg	Rot am See	74585	Turkey	Male	2009-2011	0.898094	1664932	811344	109	Campylobacter	92.53	Campylobacter jejuni	80.05	28	1662165	177512	30.64	5763	aspA(8)	glnA(15)	gltA(4)	glyA(64)	pgm(74)	tkt(25)	uncA(23)	13	948	5763-13-948
11CS0153	2005-1	Bayern	Ichenhausen	89335	Turkey	Female	2009-2011	0.902414	1664932	882196	128	Campylobacter	95.71	Campylobacter jejuni	83.85	58	1697513	136627	30.55	1519	aspA(8)	glnA(1)	gltA(5)	glyA(3)	pgm(2)	tkt(1)	uncA(1)	8	302	1519-8-302
11CS0154	2026-1	Baden-Württemberg	Zweiflingen	74639	Turkey	Male	2009-2011	0.908958	1664932	897120	127	Campylobacter	96.85	Campylobacter jejuni	81.97	26	1809693	248503	30.3	2274	aspA(9)	glnA(17)	gltA(5)	glyA(10)	pgm(350)	tkt(3)	uncA(3)	9	2018	2274-9-2018
11CS0155	2061-1	Bayern	Geiselhöring	94333	Turkey	Male	2009-2011	0.885488	1664932	728468	110	Campylobacter	97.44	Campylobacter jejuni	84.05	35	1767322	218255	30.32	2274	aspA(9)	glnA(17)	gltA(5)	glyA(10)	pgm(350)	tkt(3)	uncA(3)	9	705	2274-9-705
11CS0156	2143-1	Bayern	Schonstett	83137	Turkey	Female	2009-2011	0.91323	1664932	1109054	152	Campylobacter	95.74	Campylobacter jejuni	84.73	22	1649327	180203	30.56	572	aspA(62)	glnA(4)	gltA(5)	glyA(2)	pgm(2)	tkt(1)	uncA(5)	3	61	572-3-61
11CS0157	2229-1	Baden-Württemberg	Schwäbisch Hall	74523	Turkey	Male	2009-2011	0.898602	1664932	1007810	135	Campylobacter	95.78	Campylobacter jejuni	82.42	26	1588323	303951	30.59	5970	aspA(9)	glnA(21)	gltA(4)	glyA(28)	pgm(363)	tkt(3)	uncA(35)	23	504	5970-23-504
11CS0158	2308-1	Baden-Württemberg	Satteldorf	74589	Turkey	Male	2009-2011	0.935468	1664932	727228	98	Campylobacter	98.65	Campylobacter jejuni	83.49	49	1754544	191555	30.24	464	aspA(24)	glnA(2)	gltA(2)	glyA(2)	pgm(10)	tkt(3)	uncA(1)	8	568	464-8-568
11CS0159	2310-3	Niedersachsen	-	2894?	Turkey	Female	2009-2011	0.955025	1664932	526404	76	Campylobacter	96.98	Campylobacter jejuni	84.55	38	1798561	219227	30.29	607	aspA(8)	glnA(2)	gltA(5)	glyA(53)	pgm(11)	tkt(3)	uncA(1)	10	168	607-10-168
11CS0160	2380-1	Baden-Württemberg	-	6909?	Turkey	Female	2009-2011	0.952804	1664932	482072	69	Campylobacter	93.27	Campylobacter jejuni	82.67	20	1710099	223558	30.48	122	aspA(6)	glnA(4)	gltA(5)	glyA(2)	pgm(2)	tkt(1)	uncA(5)	3	720	122-3-720
11CS0161	2443-1	Baden-Württemberg	Adelsheim	74740	Turkey	Female	2009-2011	0.943343	1664932	780154	111	Campylobacter	98.93	Campylobacter jejuni	86.73	10	1685611	336488	30.37	1073	aspA(8)	glnA(10)	gltA(2)	glyA(2)	pgm(89)	tkt(12)	uncA(6)	9	11	1073-9-11
11CS0162	53-2	Bayern	Feldkirchen-Westerham	83620	Turkey	Female	2009-2011	0.946791	1664932	305342	45	Campylobacter	87.74	Campylobacter jejuni	77.58	45	1673461	135580	30.43	5397	aspA(24)	glnA(115)	gltA(4)	glyA(28)	pgm(278)	tkt(29)	uncA(23)	8	97	5397-8-97
11CS0163	68-1	Nordrhein-Westfalen	-	4668	Turkey	Female	2009-2011	0.955016	1664932	388348	52	Campylobacter	93.66	Campylobacter jejuni	85.78	35	1623612	103935	30.47	2823	aspA(55)	glnA(172)	gltA(21)	glyA(49)	pgm(125)	tkt(48)	uncA(51)	12	587	2823-12-587
11CS0164	115-1	Baden-Württemberg	Leutkirch im Allgäu	88299	Turkey	Male	2009-2011	0.953608	1664932	399772	56	Campylobacter	94.61	Campylobacter jejuni	87.01	25	1699020	167364	30.5	45	aspA(4)	glnA(7)	gltA(10)	glyA(4)	pgm(1)	tkt(7)	uncA(1)	7	180	45-7-180
11CS0165	164-1	Baden-Württemberg	Blaufelden	74572	Turkey	Female	2009-2011	0.922219	1664932	156702	20	Campylobacter	99.08	Campylobacter jejuni	85.97	54	1410342	40948	30.64	1073	aspA(8)	glnA(10)	gltA(2)	glyA(2)	pgm(89)	tkt(12)	uncA(6)	9	11	1073-9-11
11CS0166	215-4	Niedersachsen	-	2708	Turkey	Male	2009-2011	0.945416	1664932	462786	69	Campylobacter	88.67	Campylobacter jejuni	77.77	35	1753917	197077	30.4	464	aspA(24)	glnA(2)	gltA(2)	glyA(2)	pgm(10)	tkt(3)	uncA(1)	1	1546	464-1-1546
11CS0167	216-2	Bayern	Holzheim	86684	Turkey	Male	2009-2011	0.953359	1664932	274932	40	Campylobacter	95.14	Campylobacter jejuni	83.41	44	1741542	141626	30.38	457	aspA(7)	glnA(4)	gltA(5)	glyA(2)	pgm(13)	tkt(3)	uncA(26)	3	42	457-3-42
11CS0168	377-2	Bayern	Schnelldorf	91625	Turkey	Female	2009-2011	0.958233	1664932	537984	77	Campylobacter	96.42	Campylobacter jejuni	84.05	35	1764905	99471	30.4	122	aspA(6)	glnA(4)	gltA(5)	glyA(2)	pgm(2)	tkt(1)	uncA(5)	3	7	122-3-7
11CS0169	378-4	Rheinland-Pfalz	Zweibrücken	66482	Turkey	Male	2009-2011	0.965443	1664932	491944	59	Campylobacter	95.23	Campylobacter jejuni	86.49	30	1612520	125403	30.61	45	aspA(4)	glnA(7)	gltA(10)	glyA(4)	pgm(1)	tkt(7)	uncA(1)	8	44	45-8-44
11CS0170	418-1	Thüringen	Drei Gleichen	99869	Turkey	Female	2009-2011	0.954398	1664932	517160	76	Campylobacter	95.06	Campylobacter jejuni	87.14	57	1801910	97904	30.14	8341	aspA(18)	glnA(33)	gltA(78)	glyA(104)	pgm(43)	tkt(109)	uncA(16)	40	1421	8341-40-1421
11CS0171	857-1	Bayern	Engelsberg	84549	Turkey	Female	2009-2011	0.936209	1664932	378710	50	Campylobacter	98.85	Campylobacter jejuni	85.88	50	1722963	103678	30.4	1519	aspA(8)	glnA(1)	gltA(5)	glyA(3)	pgm(2)	tkt(1)	uncA(1)	8	302	1519-8-302
NC002163Cjejuni	NC002163Cjejuni															1	1641481	1641481	30.55	43	aspA(2)	glnA(1)	gltA(5)	glyA(3)	pgm(4)	tkt(1)	uncA(5)	1	34	43-1-34

## Sheet: Snipdistance
snp-dists 0.7.0	11CS0034	11CS0035	11CS0036	11CS0037	11CS0038	11CS0039	11CS0040	11CS0041	11CS0042	11CS0043	11CS0044	11CS0045	11CS0046	11CS0047	11CS0048	11CS0049	11CS0050	11CS0051	11CS0052	11CS0053	11CS0054	11CS0055	11CS0056	11CS0057	11CS0059	11CS0060	11CS0061	11CS0062	11CS0063	11CS0135	11CS0136	11CS0137	11CS0138	11CS0139	11CS0140	11CS0141	11CS0142	11CS0143	11CS0144	11CS0145	11CS0146	11CS0147	11CS0148	11CS0149	11CS0150	11CS0151	11CS0152	11CS0153	11CS0154
11CS0034	0	15933	11122	7997	5401	15754	18655	8040	16331	10801	8044	17032	6506	17992	16827	11378	11243	15729	17400	8055	11205	8044	15743	90	10983	18969	8544	11349	18884	15658	16043	19251	8038	17019	17028	11338	19075	20007	9835	18706	10579	11212	8054	16359	11197	16332	16141	8546	11219
11CS0035	15933	0	16048	16321	16510	15549	20002	16292	16161	15551	16003	13318	16130	19501	15578	16057	16195	15468	15480	16008	16135	16003	15718	15939	16454	20262	16391	16403	20154	15900	19605	20628	16004	13309	13293	16403	20443	21417	15779	20451	15668	16163	16011	16153	16038	16162	15791	16400	16263
11CS0036	11122	16048	0	12196	11794	15669	19079	12159	16321	8962	11796	17262	11147	18260	17427	9739	9123	15698	17894	11799	193	11796	15648	11158	9887	19338	11492	9278	19233	16174	16016	19618	11797	17295	17276	9223	19451	20386	9466	19151	9105	199	11804	16340	2849	16322	16040	11501	9112
11CS0037	7997	16321	12196	0	7837	15749	18414	520	16502	11451	6101	17151	7231	18113	17194	11578	11833	15901	17573	6108	12258	6101	15717	8041	11834	18709	7710	11970	18602	15867	15478	18937	6095	17083	17099	11942	18839	19809	11126	18271	11312	12263	6111	16761	12151	16503	16063	7712	11806
11CS0038	5401	16510	11794	7837	0	16262	18193	7795	16779	11632	8316	17509	6584	17624	17222	11968	11623	16095	17896	8325	11877	8316	16167	5431	12205	18362	9645	11834	18275	16222	15596	18526	8310	17480	17469	11808	18676	19491	10822	18202	11132	11884	8326	16699	11816	16780	16611	9647	11699
11CS0039	15754	15549	15669	15749	16262	0	20101	15759	10420	15354	15392	13028	15853	19811	13525	15914	15858	8024	12440	15399	15603	15392	1047	15787	15845	20313	15813	15979	20192	14101	18938	20642	15394	13001	13003	16014	20376	21352	15442	20325	15470	15609	15403	10619	15646	10419	1950	15822	15943
11CS0040	18655	20002	19079	18414	18193	20101	0	18381	20468	18943	18692	19799	18529	2985	18979	18947	18993	19781	19896	18699	19116	18692	19892	18679	19575	2797	18711	19328	2365	18951	15861	4749	18694	19791	19767	19336	5616	6513	19141	5458	19076	19088	18701	20367	19138	20469	20209	18720	19238
11CS0041	8040	16292	12159	520	7795	15759	18381	0	16491	11393	6144	17154	7299	18115	17170	11536	11762	15889	17536	6151	12221	6144	15694	8083	11804	18703	7731	11901	18596	15865	15447	18924	6138	17095	17102	11873	18848	19848	11099	18300	11271	12226	6154	16750	12126	16492	16057	7733	11737
11CS0042	16331	16161	16321	16502	16779	10420	20468	16491	0	16233	16178	13591	16672	20000	14142	16608	16449	11194	12943	16181	16353	16178	10406	16331	16839	20660	16402	16628	20623	14670	19706	20944	16180	13616	13593	16650	20703	21779	16349	20689	16301	16351	16189	1095	16133	3	10947	16411	16551
11CS0043	10801	15551	8962	11451	11632	15354	18943	11393	16233	0	11540	17031	10551	18103	17227	9442	7768	15441	17395	11541	9054	11540	15342	10839	2960	19209	10694	7776	19099	15668	15729	19400	11541	17048	17031	7697	19149	20077	9006	18742	8487	9062	11546	16251	8748	16234	15695	10693	7653
11CS0044	8044	16003	11796	6101	8316	15392	18692	6144	16178	11540	0	16854	8040	18129	16537	11444	11458	15338	17001	21	11841	0	15281	8058	11800	19068	4786	11784	18947	15554	15659	19213	16	16825	16830	11744	19109	20094	10931	18749	10768	11856	24	16047	11509	16179	15690	4796	11662
11CS0045	17032	13318	17262	17151	17509	13028	19799	17154	13591	17031	16854	0	17146	19260	12507	17577	17179	13718	12808	16857	17197	16854	13017	17032	17512	20118	17160	17400	19980	14826	19619	20425	16856	221	156	17413	20121	21337	17122	20244	17126	17197	16865	13619	17122	13590	12817	17169	17309
11CS0046	6506	16130	11147	7231	6584	15853	18529	7299	16672	10551	8040	17146	0	17789	17002	11275	11145	15925	17630	8039	11209	8040	15786	6548	11121	18758	9086	11431	18665	16156	15468	18884	8034	17073	17093	11400	18842	19747	10605	18542	10801	11228	8050	16707	11053	16673	16141	9088	11322
11CS0047	17992	19501	18260	18113	17624	19811	2985	18115	20000	18103	18129	19260	17789	0	18711	18597	18384	19433	19620	18123	18297	18129	19696	18023	18755	3976	18134	18692	3621	18802	15846	5557	18131	19251	19250	18681	6035	6612	18592	6303	18360	18267	18136	19888	18320	20001	20103	18143	18616
11CS0048	16827	15578	17427	17194	17222	13525	18979	17170	14142	17227	16537	12507	17002	18711	0	17485	17375	14727	12967	16544	17339	16537	13478	16831	17518	19523	16696	17649	19351	14360	19619	19841	16539	12535	12516	17644	19690	20838	17157	19994	17062	17367	16544	14093	17206	14143	13778	16705	17574
11CS0049	11378	16057	9739	11578	11968	15914	18947	11536	16608	9442	11444	17577	11275	18597	17485	0	9643	15993	17954	11450	9789	11444	15920	11401	10403	19307	10809	9710	19235	15598	16378	19650	11445	17596	17582	9644	19545	20449	9757	19175	9300	9807	11452	16756	9767	16609	16219	10818	9562
11CS0050	11243	16195	9123	11833	11623	15858	18993	11762	16449	7768	11458	17179	11145	18384	17375	9643	0	15683	17653	11458	9219	11458	15715	11236	8974	19301	11380	1901	19201	15956	16384	19631	11452	17213	17202	1797	19296	20140	9081	19171	8675	9208	11466	16321	8971	16450	16165	11382	1725
11CS0051	15729	15468	15698	15901	16095	8024	19781	15889	11194	15441	15338	13718	15925	19433	14727	15993	15683	0	13565	15340	15683	15338	7816	15735	16094	20049	15883	15935	19938	14720	18820	20323	15340	13706	13693	15932	20195	21181	15595	19802	15538	15678	15348	11193	15743	11193	8191	15893	15856
11CS0052	17400	15480	17894	17573	17896	12440	19896	17536	12943	17395	17001	12808	17630	19620	12967	17954	17653	13565	0	17003	17840	17001	12540	17429	17932	20038	17388	17848	19939	14448	19870	20408	17002	12795	12792	17867	20226	21301	17188	20330	17161	17854	17011	12941	17791	12944	12950	17397	17807
11CS0053	8055	16008	11799	6108	8325	15399	18699	6151	16181	11541	21	16857	8039	18123	16544	11450	11458	15340	17003	0	11844	21	15289	8064	11807	19072	4791	11788	18951	15561	15660	19215	27	16828	16833	11748	19113	20098	10942	18748	10769	11859	31	16050	11512	16182	15692	4801	11662
11CS0054	11205	16135	193	12258	11877	15603	19116	12221	16353	9054	11841	17197	11209	18297	17339	9789	9219	15683	17840	11844	0	11841	15580	11241	9979	19375	11537	9374	19270	16094	16033	19651	11842	17230	17211	9319	19490	20423	9510	19188	9147	80	11849	16372	2949	16354	15982	11546	9208
11CS0055	8044	16003	11796	6101	8316	15392	18692	6144	16178	11540	0	16854	8040	18129	16537	11444	11458	15338	17001	21	11841	0	15281	8058	11800	19068	4786	11784	18947	15554	15659	19213	16	16825	16830	11744	19109	20094	10931	18749	10768	11856	24	16047	11509	16179	15690	4796	11662
11CS0056	15743	15718	15648	15717	16167	1047	19892	15694	10406	15342	15281	13017	15786	19696	13478	15920	15715	7816	12540	15289	15580	15281	0	15782	15816	20169	15792	15964	20050	13968	18891	20544	15283	12969	12992	15943	20099	21132	15496	20169	15479	15582	15292	10558	15631	10405	1966	15801	15870
11CS0057	90	15939	11158	8041	5431	15787	18679	8083	16331	10839	8058	17032	6548	18023	16831	11401	11236	15735	17429	8064	11241	8058	15782	0	11022	19001	8550	11342	18916	15677	16077	19277	8052	17019	17023	11329	19103	20032	9891	18740	10603	11248	8068	16359	11227	16332	16139	8552	11216
11CS0059	10983	16454	9887	11834	12205	15845	19575	11804	16839	2960	11800	17512	11121	18755	17518	10403	8974	16094	17932	11807	9979	11800	15816	11022	0	19917	10687	8975	19804	16121	16487	20000	11801	17533	17518	8877	19672	20775	9843	19463	9253	9987	11810	16907	9734	16840	16112	10696	8722
11CS0060	18969	20262	19338	18709	18362	20313	2797	18703	20660	19209	19068	20118	18758	3976	19523	19307	19301	20049	20038	19072	19375	19068	20169	19001	19917	0	19087	19602	681	19170	16066	4854	19061	20100	20103	19609	5670	5916	19547	4490	19313	19335	19077	20603	19343	20661	20509	19087	19539
11CS0061	8544	16391	11492	7710	9645	15813	18711	7731	16402	10694	4786	17160	9086	18134	16696	10809	11380	15883	17388	4791	11537	4786	15792	8550	10687	19087	0	11712	18966	15710	16105	19277	4788	17185	17180	11662	19153	20146	10855	18861	10696	11552	4796	16476	11281	16403	16035	10	11561
11CS0062	11349	16403	9278	11970	11834	15979	19328	11901	16628	7776	11784	17400	11431	18692	17649	9710	1901	15935	17848	11788	9374	11784	15964	11342	8975	19602	11712	0	19543	16136	16565	20002	11778	17432	17418	138	19608	20518	9073	19452	8606	9361	11792	16616	9113	16629	16164	11704	508
11CS0063	18884	20154	19233	18602	18275	20192	2365	18596	20623	19099	18947	19980	18665	3621	19351	19235	19201	19938	19939	18951	19270	18947	20050	18916	19804	681	18966	19543	0	19120	15838	4299	18949	19974	19965	19550	5237	5752	19469	4258	19221	19242	18956	20499	19244	20624	20393	18975	19480
11CS0135	15658	15900	16174	15867	16222	14101	18951	15865	14670	15668	15554	14826	16156	18802	14360	15598	15956	14720	14448	15561	16094	15554	13968	15677	16121	19170	15710	16136	19120	0	18577	19909	15555	14817	14786	16156	19665	20515	15550	19595	15375	16114	15564	14779	15978	14671	14550	15719	16045
11CS0136	16043	19605	16016	15478	15596	18938	15861	15447	19706	15729	15659	19619	15468	15846	19619	16378	16384	18820	19870	15660	16033	15659	18891	16077	16487	16066	16105	16565	15838	18577	0	16299	15660	19632	19629	16539	16378	17042	16642	16157	16408	16061	15665	19660	16290	19707	19213	16114	16522
11CS0137	19251	20628	19618	18937	18526	20642	4749	18924	20944	19400	19213	20425	18884	5557	19841	19650	19631	20323	20408	19215	19651	19213	20544	19277	20000	4854	19277	20002	4299	19909	16299	0	19215	20375	20351	19979	6917	8265	19751	6416	19565	19627	19222	20706	19670	20945	20808	19286	19890
11CS0138	8038	16004	11797	6095	8310	15394	18694	6138	16180	11541	16	16856	8034	18131	16539	11445	11452	15340	17002	27	11842	16	15283	8052	11801	19061	4788	11778	18949	15555	15660	19215	0	16818	16832	11738	19102	20096	10932	18751	10769	11848	26	16050	11510	16181	15692	4788	11656
11CS0139	17019	13309	17295	17083	17480	13001	19791	17095	13616	17048	16825	221	17073	19251	12535	17596	17213	13706	12795	16828	17230	16825	12969	17019	17533	20100	17185	17432	19974	14817	19632	20375	16818	0	91	17445	20089	21327	17149	20255	17159	17218	16836	13619	17153	13615	12780	17185	17341
11CS0140	17028	13293	17276	17099	17469	13003	19767	17102	13593	17031	16830	156	17093	19250	12516	17582	17202	13693	12792	16833	17211	16830	12992	17023	17518	20103	17180	17418	19965	14786	19629	20351	16832	91	0	17431	20108	21324	17143	20205	17149	17211	16841	13599	17138	13592	12803	17189	17330
11CS0141	11338	16403	9223	11942	11808	16014	19336	11873	16650	7697	11744	17413	11400	18681	17644	9644	1797	15932	17867	11748	9319	11744	15943	11329	8877	19609	11662	138	19550	16156	16539	19979	11738	17445	17431	0	19614	20501	9004	19435	8556	9306	11752	16600	9053	16651	16154	11654	412
11CS0142	19075	20443	19451	18839	18676	20376	5616	18848	20703	19149	19109	20121	18842	6035	19690	19545	19296	20195	20226	19113	19490	19109	20099	19103	19672	5670	19153	19608	5237	19665	16378	6917	19102	20089	20108	19614	0	6108	19687	7299	19606	19470	19118	20613	19386	20704	20601	19153	19598
11CS0143	20007	21417	20386	19809	19491	21352	6513	19848	21779	20077	20094	21337	19747	6612	20838	20449	20140	21181	21301	20098	20423	20094	21132	20032	20775	5916	20146	20518	5752	20515	17042	8265	20096	21327	21324	20501	6108	0	20502	7984	20328	20395	20103	21694	20350	21780	21488	20155	20439
11CS0144	9835	15779	9466	11126	10822	15442	19141	11099	16349	9006	10931	17122	10605	18592	17157	9757	9081	15595	17188	10942	9510	10931	15496	9891	9843	19547	10855	9073	19469	15550	16642	19751	10932	17149	17143	9004	19687	20502	0	19277	2738	9514	10941	16339	9475	16350	15835	10864	8880
11CS0145	18706	20451	19151	18271	18202	20325	5458	18300	20689	18742	18749	20244	18542	6303	19994	19175	19171	19802	20330	18748	19188	18749	20169	18740	19463	4490	18861	19452	4258	19595	16157	6416	18751	20255	20205	19435	7299	7984	19277	0	19087	19160	18756	20550	19118	20690	20371	18870	19382
11CS0146	10579	15668	9105	11312	11132	15470	19076	11271	16301	8487	10768	17126	10801	18360	17062	9300	8675	15538	17161	10769	9147	10768	15479	10603	9253	19313	10696	8606	19221	15375	16408	19565	10769	17159	17149	8556	19606	20328	2738	19087	0	9151	10778	16306	8889	16302	15795	10705	8439
11CS0147	11212	16163	199	12263	11884	15609	19088	12226	16351	9062	11856	17197	11228	18267	17367	9807	9208	15678	17854	11859	80	11856	15582	11248	9987	19335	11552	9361	19242	16114	16061	19627	11848	17218	17211	9306	19470	20395	9514	19160	9151	0	11864	16367	2959	16352	15966	11552	9195
11CS0148	8054	16011	11804	6111	8326	15403	18701	6154	16189	11546	24	16865	8050	18136	16544	11452	11466	15348	17011	31	11849	24	15292	8068	11810	19077	4796	11792	18956	15564	15665	19222	26	16836	16841	11752	19118	20103	10941	18756	10778	11864	0	16058	11517	16190	15699	4806	11670
11CS0149	16359	16153	16340	16761	16699	10619	20367	16750	1095	16251	16047	13619	16707	19888	14093	16756	16321	11193	12941	16050	16372	16047	10558	16359	16907	20603	16476	16616	20499	14779	19660	20706	16050	13619	13599	16600	20613	21694	16339	20550	16306	16367	16058	0	16172	1096	11138	16486	16539
11CS0150	11197	16038	2849	12151	11816	15646	19138	12126	16133	8748	11509	17122	11053	18320	17206	9767	8971	15743	17791	11512	2949	11509	15631	11227	9734	19343	11281	9113	19244	15978	16290	19670	11510	17153	17138	9053	19386	20350	9475	19118	8889	2959	11517	16172	0	16134	16018	11290	8963
11CS0151	16332	16162	16322	16503	16780	10419	20469	16492	3	16234	16179	13590	16673	20001	14143	16609	16450	11193	12944	16182	16354	16179	10405	16332	16840	20661	16403	16629	20624	14671	19707	20945	16181	13615	13592	16651	20704	21780	16350	20690	16302	16352	16190	1096	16134	0	10946	16412	16552
11CS0152	16141	15791	16040	16063	16611	1950	20209	16057	10947	15695	15690	12817	16141	20103	13778	16219	16165	8191	12950	15692	15982	15690	1966	16139	16112	20509	16035	16164	20393	14550	19213	20808	15692	12780	12803	16154	20601	21488	15835	20371	15795	15966	15699	11138	16018	10946	0	16044	16204
11CS0153	8546	16400	11501	7712	9647	15822	18720	7733	16411	10693	4796	17169	9088	18143	16705	10818	11382	15893	17397	4801	11546	4796	15801	8552	10696	19087	10	11704	18975	15719	16114	19286	4788	17185	17189	11654	19153	20155	10864	18870	10705	11552	4806	16486	11290	16412	16044	0	11553
11CS0154	11219	16263	9112	11806	11699	15943	19238	11737	16551	7653	11662	17309	11322	18616	17574	9562	1725	15856	17807	11662	9208	11662	15870	11216	8722	19539	11561	508	19480	16045	16522	19890	11656	17341	17330	412	19598	20439	8880	19382	8439	9195	11670	16539	8963	16552	16204	11553	0
11CS0155	11345	16399	9274	11966	11830	15975	19324	11897	16624	7782	11780	17396	11427	18688	17645	9706	1897	15931	17844	11784	9370	11780	15960	11338	8971	19598	11708	6	19539	16132	16561	19998	11774	17428	17414	142	19604	20514	9069	19448	8602	9357	11788	16612	9109	16625	16160	11710	514
11CS0156	43	15949	11137	8013	5391	15767	18660	8055	16342	10817	8039	17043	6524	18003	16838	11392	11238	15718	17418	8050	11220	8039	15756	49	11004	18982	8544	11344	18897	15663	16052	19256	8033	17030	17039	11333	19084	20013	9847	18711	10574	11227	8049	16370	11204	16343	16157	8546	11214
11CS0157	15881	6454	16274	16411	16243	16219	20025	16432	16109	15934	15962	12820	16160	19378	15246	16375	16393	16424	15505	15969	16359	15962	16233	15886	16799	20295	15741	16584	20193	15765	19357	20697	15963	12836	12824	16565	20414	21415	15529	20567	15621	16387	15972	15979	16067	16110	16254	15750	16529
11CS0158	10859	15801	9351	11475	11350	15350	19226	11448	16251	8736	11160	17089	10966	18605	17132	9639	9011	15472	17082	11165	9395	11160	15387	10900	9772	19570	11053	8932	19476	15589	16492	19726	11161	17110	17102	8905	19715	20568	1467	19337	2093	9399	11170	16206	9241	16252	15785	11062	8830
11CS0159	10803	15553	8962	11453	11634	15354	18945	11395	16235	2	11542	17033	10553	18105	17227	9444	7770	15443	17395	11543	9054	11542	15342	10841	2962	19211	10694	7778	19101	15670	15731	19402	11543	17050	17033	7699	19151	20079	9006	18744	8487	9062	11548	16253	8748	16236	15695	10693	7655
11CS0160	6453	16127	11268	7089	6589	15944	18567	7113	16712	10886	8016	17265	1197	17839	17119	11299	11328	15896	17666	8015	11330	8016	15871	6488	11360	18818	9153	11620	18725	16245	15554	18934	8010	17194	17212	11583	18940	19763	10510	18603	10790	11349	8026	16731	11272	16713	16226	9155	11505
11CS0161	11121	16049	1	12195	11793	15668	19078	12158	16320	8961	11795	17261	11146	18259	17426	9738	9122	15697	17893	11798	192	11795	15647	11157	9886	19337	11491	9277	19232	16173	16015	19617	11796	17294	17275	9222	19450	20385	9465	19150	9104	198	11803	16339	2848	16321	16039	11500	9111
11CS0162	16741	15496	17596	17220	17226	13558	19004	17196	14035	17266	16632	12396	17201	18686	861	17541	17538	14557	12875	16631	17508	16632	13499	16729	17584	19586	16845	17759	19392	14004	19638	19886	16636	12416	12391	17776	19729	20846	17189	19948	17116	17536	16643	13988	17406	14036	13799	16854	17656
11CS0163	17073	19006	17612	16946	16961	18357	14629	16974	19042	17534	17013	19019	16876	14439	18443	17942	17527	17756	19062	17020	17641	17013	18435	17084	18065	15149	17365	17836	15033	17829	16273	15737	17015	19000	18995	17805	15279	15758	17622	15488	17655	17617	17022	18950	17658	19043	18605	17374	17783
11CS0164	18688	20117	18996	18499	18017	19990	5248	18478	20403	18715	18711	19923	18350	5700	19338	19222	19075	19772	20021	18713	19035	18711	19884	18716	19327	5246	18791	19360	4699	19483	15962	2330	18713	19890	19866	19341	6966	8278	19017	7164	18915	19007	18720	20215	19081	20404	20183	18800	19282
11CS0165	11111	16042	50	12156	11776	15671	19081	12121	16327	8966	11764	17266	11125	18264	17429	9741	9131	15700	17882	11767	241	11764	15648	11147	9893	19342	11474	9282	19237	16170	16014	19622	11765	17299	17280	9229	19453	20398	9466	19155	9111	247	11772	16350	2887	16328	16042	11483	9116
11CS0166	10512	15653	9152	11303	11135	15454	19098	11248	16319	8482	10757	17155	10698	18411	17054	9276	8685	15554	17178	10754	9194	10757	15457	10536	9372	19361	10705	8636	19269	15377	16428	19586	10758	17188	17178	8601	19654	20391	2598	19138	376	9198	10763	16279	8946	16320	15788	10714	8458
11CS0167	11245	16532	12056	11871	11299	16280	18499	11897	16816	11746	11860	17548	11230	18156	17527	12049	11876	16372	17903	11861	12096	11860	16288	11257	12384	18760	12016	11981	18740	16327	15790	19105	11854	17548	17545	11970	18909	19869	12302	18818	12004	12079	11870	16816	12160	16819	16656	12018	11902
11CS0168	6629	16057	11069	7162	6730	15920	18491	7184	16722	10491	7979	17030	1288	17782	17012	11113	11145	15925	17571	7978	11131	7979	15815	6666	11047	18785	9089	11428	18679	16133	15461	18808	7980	16971	16979	11397	18853	19716	10585	18557	10677	11161	7989	16727	11059	16723	16172	9098	11319
11CS0169	17934	19873	18178	17993	17725	19670	4125	18011	19910	18080	17800	19252	17671	3906	18715	18674	18265	19200	19663	17807	18217	17800	19598	17916	18635	5097	17849	18426	4681	19114	16151	6550	17802	19251	19257	18560	7098	8276	18586	7196	18323	18209	17811	19802	18195	19911	19902	17858	18532
11CS0170	24735	26540	24768	24525	24470	26021	21998	24520	26369	24612	24736	26382	24581	22400	26014	24916	24774	25939	26372	24737	24809	24736	25999	24755	25158	21985	24884	25022	21965	25678	23520	22179	24737	26353	26351	25011	22067	22202	24936	22095	24975	24797	24740	26269	24787	26370	26199	24893	24950
11CS0171	8546	16392	11494	7712	9647	15815	18713	7732	16403	10696	4788	17162	9088	18136	16698	10811	11382	15885	17390	4793	11539	4788	15794	8552	10689	19089	6	11714	18968	15712	16107	19279	4790	17187	17182	11664	19155	20147	10857	18863	10698	11554	4798	16477	11283	16404	16037	16	11563
NC002163Cjejuni	7537	16206	12155	2707	7430	15700	18392	3100	16434	11571	5586	17092	6736	18048	17043	11545	11918	15774	17529	5597	12217	5586	15671	7593	11917	18720	7275	12114	18630	15863	14947	18913	5580	17063	17060	12086	18874	19761	10812	18263	10952	12222	5596	16709	12050	16435	15995	7277	11949
[truncated: 18 more columns]

## Sheet: MLST-Results
Strain ID	Region	City	Clonal Complexes (CCs)	Sequence Type (ST)	ST-gyrA-porA		Resistance																				Virulence													Plasmids
							cmeABCR	gyrA_T86I	tet(O)	acr3	arsP	blaOXA-193	blaOXA-184	blaOXA-449	blaOXA-465	blaOXA-658	blaOXA-460	blaOXA-580	blaOXA-632	blaOXA-447	sat4	aph(3')-IIIa	ant(6)-Ia	blaOXA	50S_L22_A103V	gyrA_T86A	flaA	flaB	Cj1135	rfbC	maf4	pseD-maf2	fcl	neuB1, neuC1	Cj1136, Cj1137c, Cj1138,neuA1, cstIII	wlaN	Cj421c, Cj426c, Cj1432c, Cj1435c, Cj1436c, Cj1437c, Cj1440c	virB10, virB11, virB4, virB8, virB9, virD4, Cjp54	kfiD
11CS0034	Baden-Württemberg	Braunsbach	ST-206	572	572-3-61		+	+	-	-	-	+	-	-	-	-	-	-	-	-	-	-	-	-	-	-	+	+	+	+	-	-	-	-	-	-	-	-	-	+
11CS0035	Brandenburg	Bestensee	?	?	uk-23-568		+	-	+	+	-	-	+	-	-	-	-	-	-	-	+	+	+	-	-	-	+	+	+	-	-	-	-	+	-	-	-	-	-	+
11CS0036	Baden-Württemberg	Rot am See	ST-354	1073	1073-9-11		+	+	-	+	+	-	-	-	-	-	+	-	-	-	-	-	-	-	-	-	+	+	+	-	+	+	-	-	-	-	-	-	-	-
11CS0037	Bayern	Feldkirchen-Westerham	ST-21	21	21-47-7		+	-	-	-	-	+	-	-	-	-	-	-	-	-	-	-	-	-	-	+	-	+	+	+	+	+	+	+	+	+	+	-	+	-
11CS0038	Baden-Württemberg	Überlingen	ST-48	48	48-5-14		+	-	-	+	-	-	-	-	-	-	-	-	-	-	-	-	-	+	-	-	-	-	+	+	+	+	-	-	-	-	-	+	-	+
11CS0039	Bayern	Ampfing	ST-1034	1709	1709-13-97		+	-	+	+	-	-	+	-	-	-	-	-	-	-	-	-	-	-	-	-	+	-	-	-	+	-	-	-	-	-	-	-	-	-
11CS0040	Brandenburg	Mühlberg	ST-45	1326	1326-7-27		+	-	-	+	-	-	+	-	-	-	-	-	-	-	-	-	-	-	-	-	+	+	-	+	-	-	+	-	-	-	+	-	+	-
11CS0041	Bayern	Feuchtwangen	ST-21	21	21-8-7		+	+	+	+	+	+	-	-	-	-	-	-	-	-	-	-	-	-	-	-	+	+	+	+	-	+	+	+	+	+	+	+	+	+
11CS0042	Brandenburg	Weseram	?	4754	4754-53-1952		+	+	+	-	-	-	+	-	-	-	-	-	-	-	+	+	+	-	-	-	+	+	+	+	+	+	-	-	-	-	-	-	-	-
11CS0043	Sachsen	Prachenau	ST-607	607	607-10-168		+	-	-	-	-	-	-	-	-	-	-	-	-	-	-	-	-	-	-	-	+	+	+	+	-	-	-	-	-	-	-	-	-	-
11CS0044	Bayern	Hochstädt an der Donau	ST-21	50	50-20-60		+	+	+	+	-	-	-	-	-	-	-	+	-	-	-	-	-	-	-	-	+	+	+	-	-	-	-	+	+	+	-	+	-	+
11CS0045	Thüringen	Mühlhausen	?	5019	5019-71-948		+	+	+	-	-	-	+	-	-	-	-	-	-	-	-	-	-	-	-	-	+	+	-	+	-	-	+	-	-	-	-	-	-	-
11CS0046	Rheinland-Pfalz	Hecken	ST-206	122	122-21-7		+	-	-	-	+	+	-	-	-	-	-	-	-	-	-	-	-	-	-	-	+	+	+	+	+	+	-	-	-	-	-	-	-	-
11CS0047	Baden-Württemberg	Leutenbach	ST-45	45	45-7-44		+	-	-	+	-	+	-	-	-	-	-	-	-	-	-	-	-	-	-	-	+	+	-	+	-	-	-	-	-	-	-	-	-	-
11CS0048	Bayern	Tuntenhausen	?	5397	5397-8-11		+	+	+	-	+	-	-	-	-	-	-	-	+	-	+	+	+	-	-	-	-	-	-	-	-	-	-	-	-	-	-	-	-	+
11CS0049	Sachsen	Dresden	ST-443	51	51-9-11		+	+	-	+	-	+	-	-	-	-	-	-	-	-	-	-	-	-	+	-	+	+	-	-	-	-	-	-	-	-	-	+	-	+
11CS0050	Baden-Württemberg	Zweifilingen	?	2274	2274-9-705		+	+	+	+	-	+	-	-	-	-	-	-	-	-	-	-	-	-	-	-	+	+	-	-	+	-	-	-	-	-	-	-	-	-
11CS0051	Sachsen	Doberschütz	?	?	uk-63-1203		+	+	+	+	+	-	-	-	+	-	-	-	-	-	-	-	-	-	-	-	+	+	+	+	+	+	+	-	-	-	-	-	-	-
11CS0052	Sachsen-Anhalt	Braunsrode	?	5798	5798-8-1203		+	+	+	+	+	-	-	-	-	-	-	-	+	-	-	-	-	-	-	-	+	+	-	-	-	+	-	-	-	-	-	-	-	+
11CS0053	Bayern	Schopflock	ST-21	50	50-20-60		+	+	+	+	-	-	-	-	-	-	-	+	-	-	-	-	-	-	-	-	+	+	+	-	-	-	-	+	+	-	-	-	-	+
11CS0054	Baden-Württemberg	Gerabronn	ST-354	1073	1073-83-11		+	+	-	+	-	-	-	-	-	-	+	-	-	-	-	-	-	-	-	-	+	+	+	-	+	-	-	-	-	-	-	-	-	-
11CS0055	Bayern	Wertingen	ST-21	50	50-20-60		+	+	+	+	+	-	-	-	-	-	-	+	-	-	-	-	-	-	-	-	+	+	+	-	-	-	-	+	+	+	-	+	-	+
11CS0056	Brandenburg	Oppelhain	ST-1034	1709	1709-33-97		+	+	+	-	-	-	-	-	-	-	-	-	-	-	-	-	-	+	-	-	+	+	-	-	-	+	-	-	-	-	-	-	-	-
11CS0057	Bayern	Schnelldorf	ST-206	572	572-3-61		+	+	-	+	-	-	-	-	-	-	-	-	-	-	-	-	-	+	-	-	+	+	+	+	-	+	-	-	-	-	-	-	-	+
11CS0059	Baden-Württemberg	Wallhausen	?	?	uk-9-2		+	+	-	-	+	-	-	-	-	-	-	-	-	-	-	-	-	-	-	-	+	+	+	+	-	-	-	-	-	-	-	-	-	+
11CS0060	Baden-Württemberg	Ostrach	ST-45	45	45-7-49		+	-	-	-	-	+	-	-	-	-	-	-	-	-	-	-	-	-	-	-	+	+	-	-	-	-	-	-	-	-	-	-	-	-
11CS0061	Bayern	Wörnitz	ST-21	1519	1519-8-302		+	+	-	+	-	+	-	-	-	-	-	-	-	-	-	-	-	-	-	-	+	+	+	-	-	-	-	+	+	+	-	-	-	-
11CS0062	Bayern	Geiselhöring	?	2274	2274-9-705		+	+	+	-	-	+	-	-	-	-	-	-	-	-	-	-	-	-	-	-	-	-	-	-	-	-	-	-	-	-	-	-	-	-
11CS0063	Baden-Württemberg	Hattenhofen	ST-45	45	45-7-1107		+	-	-	+	+	+	-	-	-	-	-	-	-	-	-	-	-	-	-	-	+	-	-	-	-	-	-	-	-	-	-	-	-	-
11CS0135	Brandenburg	Golzow	?	?	uk-44-6		+	+	+	+	-	-	-	-	-	-	-	-	-	-	-	-	-	+	-	-	+	+	-	-	-	-	-	-	-	-	-	-	-	-
11CS0136	Baden-Württemberg	Rot am See	ST-42	42	42-28-71		+	+	-	+	+	-	-	-	-	-	-	-	-	-	-	-	-	-	-	-	-	-	+	+	-	-	-	-	-	-	-	-	-	+
11CS0137	Sachsen-Anhalt	Jeggau	ST-45	9022	9022-7-14		+	-	-	-	+	-	-	+	-	-	-	-	-	-	-	-	-	-	-	-	+	+	-	-	-	-	-	-	-	-	-	-	-	-
11CS0138	Thüringen/Hessen???	Bad Frankenhausen	ST-21	50	50-20-2130		+	+	+	-	+	-	-	-	-	-	-	+	-	-	-	-	-	-	-	-	+	+	+	-	-	-	-	+	+	+	-	-	-	+
11CS0139	Thüringen	Drei Gleichen	?	5019	5019-71-948		+	+	+	-	-	-	+	-	-	-	-	-	-	-	-	-	-	-	-	-	+	+	-	+	-	-	+	-	-	-	-	+	-	+
11CS0140	Baden-Württemberg	Pfullendorf	?	5019	5019-71-948		+	+	+	-	+	-	+	-	-	-	-	-	-	-	-	-	-	-	-	-	+	+	-	+	-	-	+	-	-	-	-	-	-	-
11CS0141	Bayern	Dasing	?	2274	2274-9-705		+	+	+	-	-	+	-	-	-	-	-	-	-	-	-	-	-	-	-	-	-	-	-	-	-	+	-	-	-	-	-	-	-	-
11CS0142	Bayern	Tacherting	ST-45	45	45-7-53		+	-	-	-	+	-	-	-	-	-	-	-	-	+	-	-	-	-	-	-	+	+	-	-	-	-	-	-	-	-	-	-	-	-
11CS0143	Bayern	Feldkirchen-Westerham	ST-45	11	11-7-217		+	-	-	+	+	+	-	-	-	-	-	-	-	+	-	-	-	-	-	-	+	+	-	-	-	-	-	-	-	-	-	-	-	-
11CS0144	Mecklenburg-Vorpommern	Baumgarten	ST-464	464	464-8-97		+	+	+	-	-	-	-	-	-	-	-	-	-	-	-	-	-	-	+	-	+	+	+	+	-	-	+	-	-	-	+	+	+	+
11CS0145	Baden-Württemberg	-	ST-45	137	137-7-73		+	-	-	+	+	+	-	-	-	-	-	-	-	-	-	-	-	-	-	-	-	-	-	-	-	-	-	-	-	-	-	-	-	-
11CS0146	Baden-Württemberg	Oppenweiler	ST-464	464	464-1-1472		+	-	+	+	-	-	-	-	-	-	-	-	-	-	-	-	-	-	+	-	+	+	+	+	-	-	+	-	-	-	+	-	+	-
11CS0147	Baden-Württemberg	Creglingen	ST-354	1073	1073-83-11		+	+	-	+	-	-	-	-	-	-	+	-	-	-	-	-	-	-	-	-	+	+	+	-	+	-	-	-	-	-	-	-	-	-
11CS0148	Bayern	Dachau	ST-21	50	50-20-60		+	+	-	+	-	-	-	-	-	-	-	+	-	-	-	-	-	-	-	-	+	+	+	-	-	-	-	+	+	+	-	-	-	-
11CS0149	Baden-Württemberg	Rot am See	?	4754	4754-53-162		+	+	+	+	+	-	+	-	-	-	-	-	-	-	+	+	+	-	-	-	-	-	+	-	+	+	-	-	-	-	-	-	-	+
11CS0150	Baden-Württemberg	Schönau	ST-354	354	354-8-1290		+	+	+	+	-	+	-	-	-	-	-	-	-	-	-	-	-	-	-	-	+	+	+	-	-	-	-	-	-	-	-	-	-	-
11CS0151	Baden-Württemberg	Schrozberg	?	4754	4754-53-162		+	+	+	+	+	-	+	-	-	-	-	-	-	-	+	+	+	-	-	-	+	+	+	+	+	+	-	-	-	-	-	-	-	+
11CS0152	Baden-Württemberg	Rot am See	ST-1034	5763	5763-13-948		+	-	+	+	-	-	+	-	-	-	-	-	-	-	-	-	-	-	-	-	+	+	-	-	-	-	-	-	-	-	-	-	-	-
11CS0153	Bayern	Ichenhausen	ST-21	1519	1519-8-302		+	+	-	-	-	+	-	-	-	-	-	-	-	-	-	-	-	-	-	-	+	+	+	-	+	-	-	+	+	+	-	-	-	-
11CS0154	Baden-Württemberg	Zweiflingen	?	2274	2274-9-2018		+	+	+	+	-	-	+	-	-	-	-	-	-	-	-	-	-	-	-	-	+	+	-	-	+	+	-	-	-	-	-	-	-	-
11CS0155	Bayern	Geiselhöring	?	2274	2274-9-705		+	+	+	-	-	+	-	-	-	-	-	-	-	-	-	-	-	-	-	-	-	+	-	-	-	-	-	-	-	-	-	-	-	-
11CS0156	Bayern	Schonstett	ST-206	572	572-3-61		+	+	-	+	+	+	-	-	-	-	-	-	-	-	-	-	-	-	-	-	+	+	+	+	-	-	-	-	-	-	-	-	-	+
11CS0157	Baden-Württemberg	Schwäbisch Hall	?	5970	5970-23-504		+	-	+	-	-	-	+	-	-	-	-	-	-	-	-	-	-	-	-	-	-	-	+	-	-	-	-	-	-	-	-	-	-	+
11CS0158	Baden-Württemberg	Satteldorf	ST-464	464	464-8-568		+	+	+	+	+	-	-	-	-	-	-	-	-	-	-	-	-	-	+	-	+	+	+	+	-	+	+	-	-	-	+	-	+	-
11CS0159	Niedersachsen	-	ST-607	607	607-10-168		+	-	-	+	-	-	-	-	-	-	-	-	-	-	-	-	-	-	-	-	+	+	+	+	+	-	-	-	-	-	-	-	-	-
11CS0160	Baden-Württemberg	-	ST-206	122	122-3-720		+	+	-	+	+	+	-	-	-	-	-	-	-	-	-	-	-	-	-	-	+	+	+	+	+	+	-	-	-	-	-	-	-	-
11CS0161	Baden-Württemberg	Adelsheim	ST-354	1073	1073-9-11		+	+	-	+	-	-	-	-	-	-	+	-	-	-	-	-	-	-	-	-	+	+	+	-	+	-	-	-	-	-	-	-	-	-
11CS0162	Bayern	Feldkirchen-Westerham	?	5397	5397-8-97		+	+	+	+	+	-	-	-	-	-	-	-	+	-	+	+	+	-	-	-	-	-	-	+	-	+	+	-	-	-	-	-	-	+
11CS0163	Nordrhein-Westfalen	-	?	2823	2823-12-587		+	-	-	+	+	-	-	-	-	-	-	-	-	-	-	-	-	+	-	-	+	-	-	+	-	-	-	-	-	-	-	-	-	-
11CS0164	Baden-Württemberg	Leutkirch im Allgäu	ST-45	45	45-7-180		+	-	-	+	-	-	-	-	-	-	-	-	-	-	-	-	-	+	-	-	+	+	-	-	-	-	-	-	-	-	-	-	-	-
11CS0165	Baden-Württemberg	Blaufelden	ST-354	1073	1073-9-11		+	+	-	-	-	-	-	-	-	-	+	-	-	-	-	-	-	-	-	-	+	+	+	-	+	-	-	-	-	-	-	-	-	-
11CS0166	Niedersachsen	-	ST-464	464	464-1-1546		+	-	+	-	-	-	-	-	-	-	-	-	-	-	-	-	-	-	+	-	+	+	+	+	-	-	+	-	-	-	+	-	+	-
11CS0167	Bayern	Holzheim	ST-353	457	457-3-42		+	+	+	+	-	-	+	-	-	-	-	-	-	-	-	-	-	-	-	-	+	-	-	+	-	-	-	-	-	-	-	-	-	-
11CS0168	Bayern	Schnelldorf	ST-206	122	122-3-7		+	+	+	-	+	+	-	-	-	-	-	-	-	-	-	-	-	-	-	-	+	+	+	+	+	+	-	-	-	-	-	-	-	+
11CS0169	Rheinland-Pfalz	Zweibrücken	ST-45	45	45-8-44		+	+	+	+	+	-	+	-	-	-	-	-	-	-	-	-	-	-	-	-	+	-	-	-	-	+	-	-	-	-	-	-	-	-
11CS0170	Thüringen	Drei Gleichen	?	8341	8341-40-1421		+	-	-	-	-	-	-	-	-	+	-	-	-	-	-	-	-	-	-	-	+	+	-	-	-	-	-	-	-	-	-	+	-	+
11CS0171	Bayern	Engelsberg	ST-21	1519	1519-8-302		+	+	-	+	-	+	-	-	-	-	-	-	-	-	-	-	-	-	-	-	+	+	+	-	-	-	-	+	+	+	-	-	-	-
Reference strain NC002163			ST-21	43	43-1-34

## Sheet: AMR-Genes
Metadata		AMRFinder	tet(O)	sat4	aph(3')-IIIa	gyrA_T86I	gyrA_T86A	50S_L22_A103V	blaOXA	blaOXA-184	blaOXA-193	blaOXA-447	blaOXA-449	blaOXA-460	blaOXA-465	blaOXA-580	blaOXA-632	blaOXA-658	acr3	arsP		ResFinder	Coverage tet.O._1	Coverage tet.O.32.O._4	Coverage ant.6..Ia_1	Coverage aph.3...III_1	Coverage blaOXA.184_1	Coverage blaOXA.185_1	Coverage blaOXA.193_1	Coverage blaOXA.447_1	Coverage blaOXA.449_1	Coverage blaOXA.465_1		ncbi	Coverage tet.O.	Coverage sat4	Coverage ant.6..Ia	Coverage aph.3...IIIa	Coverage blaOXA.184	Coverage blaOXA.447	Coverage blaOXA.449	Coverage blaOXA.465	Coverage blaOXA.605	Coverage blaOXA.632	Coverage blaOXA.633		CARD
Strain ID	Isolate ID	Number Found	TETRACYCLINE	STREPTOTHRICIN	AMINOGLYCOSIDE	QUINOLONE	QUINOLONE	MACROLIDE	BETA-LACTAM	BETA-LACTAM	BETA-LACTAM	BETA-LACTAM	BETA-LACTAM	BETA-LACTAM	BETA-LACTAM	BETA-LACTAM	BETA-LACTAM	BETA-LACTAM	ARSENIC	ARSENIC		Number Found												NumberFound													NumberFound	Coverage tetO	Coverage APH.3...IIIa
11CS0034	1099-2	2	-	-	-	+	-	-	-	-	+	-	-	-	-	-	-	-	-	-		1	-	-	-	-	-	-	+	-	-	-		1	-	-	-	-	-	-	-	-	+	-	-		4	-	-
11CS0035	1166-1	5	+	+	+	-	-	-	-	+	-	-	-	-	-	-	-	-	+	-		4	+	-	+	+	+	-	-	-	-	-		5	+	+	+	+	+	-	-	-	-	-	-		9	+	+
11CS0036	1491-1	4	-	-	-	+	-	-	-	-	-	-	-	+	-	-	-	-	+	+		1	-	-	-	-	-	-	+	-	-	-		1	-	-	-	-	-	-	-	-	+	-	-		5	-	-
11CS0037	1550-1	2	-	-	-	-	+	-	-	-	+	-	-	-	-	-	-	-	-	-		1	-	-	-	-	-	-	+	-	-	-		1	-	-	-	-	-	-	-	-	+	-	-		5	-	-
11CS0038	1582-1	2	-	-	-	-	-	-	+	-	-	-	-	-	-	-	-	-	+	-		1	-	-	-	-	+	-	-	-	-	-		1	-	-	-	-	+	-	-	-	-	-	-		5	-	-
11CS0039	1604-3	3	+	-	-	-	-	-	-	+	-	-	-	-	-	-	-	-	+	-		2	+	-	-	-	+	-	-	-	-	-		2	+	-	-	-	+	-	-	-	-	-	-		6	+	-
11CS0040	1615-1	2	-	-	-	-	-	-	-	+	-	-	-	-	-	-	-	-	+	-		1	-	-	-	-	+	-	-	-	-	-		1	-	-	-	-	+	-	-	-	-	-	-		5	-	-
11CS0041	1632-1	3	+	-	-	+	-	-	-	-	+	-	-	-	-	-	-	-	-	-		2	+	-	-	-	-	-	+	-	-	-		2	+	-	-	-	-	-	-	-	+	-	-		6	+	-
11CS0042	1666-1	6	+	+	+	+	-	-	-	+	-	-	-	-	-	-	-	-	+	-		4	+	-	+	+	+	-	-	-	-	-		5	+	+	+	+	+	-	-	-	-	-	-		9	+	+
11CS0043	1685-1	2	-	-	-	-	-	-	-	-	-	-	-	-	-	-	-	-	+	+		0	-	-	-	-	-	-	-	-	-	-		0	-	-	-	-	-	-	-	-	-	-	-		4	-	-
11CS0044	1733-1	4	+	-	-	+	-	-	-	-	-	-	-	-	-	+	-	-	-	+		2	+	-	-	-	-	-	+	-	-	-		2	+	-	-	-	-	-	-	-	+	-	-		6	+	-
11CS0045	1741-1	4	+	-	-	+	-	-	-	+	-	-	-	-	-	-	-	-	+	-		2	+	-	-	-	+	-	-	-	-	-		2	+	-	-	-	+	-	-	-	-	-	-		6	+	-
11CS0046	1742-1	1	-	-	-	-	-	-	-	-	+	-	-	-	-	-	-	-	-	-		1	-	-	-	-	-	-	+	-	-	-		1	-	-	-	-	-	-	-	-	+	-	-		5	-	-
11CS0047	1756-2	2	-	-	-	-	-	-	-	-	+	-	-	-	-	-	-	-	+	-		1	-	-	-	-	-	-	+	-	-	-		1	-	-	-	-	-	-	-	-	+	-	-		5	-	-
11CS0048	1780-2	6	+	+	+	+	-	-	-	-	-	-	-	-	-	-	+	-	+	-		4	+	-	+	+	-	+	-	-	-	-		5	+	+	+	+	-	-	-	-	-	+	-		8	+	+
11CS0049	1896-2	3	-	-	-	+	-	+	-	-	+	-	-	-	-	-	-	-	-	-		1	-	-	-	-	-	-	+	-	-	-		1	-	-	-	-	-	-	-	-	+	-	-		5	-	-
11CS0050	1920-2	3	+	-	-	+	-	-	-	-	+	-	-	-	-	-	-	-	-	-		2	+	-	-	-	-	-	+	-	-	-		2	+	-	-	-	-	-	-	-	+	-	-		6	+	-
11CS0051	1923-1	3	+	-	-	+	-	-	-	-	-	-	-	-	+	-	-	-	-	-		2	-	+	-	-	-	-	-	-	-	+		2	+	-	-	-	-	-	-	+	-	-	-		6	+	-
11CS0052	1996-3	4	+	-	-	+	-	-	-	-	-	-	-	-	-	-	+	-	+	-		2	+	-	-	-	-	+	-	-	-	-		2	+	-	-	-	-	-	-	-	-	+	-		6	+	-
11CS0053	1971-1	4	+	-	-	+	-	-	-	-	-	-	-	-	-	+	-	-	-	+		2	+	-	-	-	-	-	+	-	-	-		2	+	-	-	-	-	-	-	-	+	-	-		6	+	-
11CS0054	2009-2	4	-	-	-	+	-	-	-	-	-	-	-	+	-	-	-	-	+	+		1	-	-	-	-	-	-	+	-	-	-		1	-	-	-	-	-	-	-	-	+	-	-		5	-	-
11CS0055	2027-1	4	+	-	-	+	-	-	-	-	-	-	-	-	-	+	-	-	-	+		2	+	-	-	-	-	-	+	-	-	-		2	+	-	-	-	-	-	-	-	+	-	-		6	+	-
11CS0056	2107-1	4	+	-	-	+	-	-	+	-	-	-	-	-	-	-	-	-	+	-		2	+	-	-	-	-	-	-	-	-	+		2	+	-	-	-	-	-	-	-	-	-	+		6	+	-
11CS0057	2199-1	2	-	-	-	+	-	-	+	-	-	-	-	-	-	-	-	-	-	-		1	-	-	-	-	+	-	-	-	-	-		1	-	-	-	-	+	-	-	-	-	-	-		4	-	-
11CS0059	2258-3	3	-	-	-	+	-	-	-	-	-	-	-	-	-	-	-	-	+	+		0	-	-	-	-	-	-	-	-	-	-		0	-	-	-	-	-	-	-	-	-	-	-		3	-	-
11CS0060	2284-1	2	-	-	-	-	-	-	-	-	+	-	-	-	-	-	-	-	+	-		1	-	-	-	-	-	-	+	-	-	-		1	-	-	-	-	-	-	-	-	+	-	-		5	-	-
11CS0061	2309-1	3	-	-	-	+	-	-	-	-	+	-	-	-	-	-	-	-	-	+		1	-	-	-	-	-	-	+	-	-	-		1	-	-	-	-	-	-	-	-	+	-	-		4	-	-
11CS0062	2331-1	5	+	-	-	+	-	-	-	-	+	-	-	-	-	-	-	-	+	+		2	+	-	-	-	-	-	+	-	-	-		2	+	-	-	-	-	-	-	-	+	-	-		6	+	-
11CS0063	2379-1	1	-	-	-	-	-	-	-	-	+	-	-	-	-	-	-	-	-	-		1	-	-	-	-	-	-	+	-	-	-		1	-	-	-	-	-	-	-	-	+	-	-		5	-	-
11CS0135	1076-2	4	+	-	-	+	-	-	+	-	-	-	-	-	-	-	-	-	+	-		2	-	+	-	-	-	+	-	-	-	-		2	+	-	-	-	-	-	-	-	-	-	+		5	+	-
11CS0136	1150-1	1	-	-	-	+	-	-	-	-	-	-	-	-	-	-	-	-	-	-		0	-	-	-	-	-	-	-	-	-	-		0	-	-	-	-	-	-	-	-	-	-	-		4	-	-
11CS0137	1227-1	2	-	-	-	-	-	-	-	-	-	-	+	-	-	-	-	-	+	-		1	-	-	-	-	-	-	-	-	+	-		1	-	-	-	-	-	-	+	-	-	-	-		5	-	-
11CS0138	1239-1	4	+	-	-	+	-	-	-	-	-	-	-	-	-	+	-	-	-	+		2	+	-	-	-	-	-	+	-	-	-		2	+	-	-	-	-	-	-	-	+	-	-		6	+	-
11CS0139	1262-1	4	+	-	-	+	-	-	-	+	-	-	-	-	-	-	-	-	+	-		2	+	-	-	-	+	-	-	-	-	-		2	+	-	-	-	+	-	-	-	-	-	-		6	+	-
11CS0140	1300-1	4	+	-	-	+	-	-	-	+	-	-	-	-	-	-	-	-	+	-		2	+	-	-	-	+	-	-	-	-	-		2	+	-	-	-	+	-	-	-	-	-	-		6	+	-
11CS0141	1412-1	5	+	-	-	+	-	-	-	-	+	-	-	-	-	-	-	-	+	+		2	+	-	-	-	-	-	+	-	-	-		2	+	-	-	-	-	-	-	-	+	-	-		6	+	-
11CS0142	1434-1	2	-	-	-	-	-	-	-	-	-	+	-	-	-	-	-	-	+	-		1	-	-	-	-	-	-	-	+	-	-		1	-	-	-	-	-	+	-	-	-	-	-		5	-	-
11CS0143	1443-1	3	-	-	-	-	-	-	-	-	+	+	-	-	-	-	-	-	+	-		2	-	-	-	-	-	-	+	+	-	-		2	-	-	-	-	-	+	-	-	+	-	-		6	-	-
11CS0144	1466-4	5	+	-	-	+	-	+	-	-	-	-	-	-	-	-	-	-	+	+		1	-	+	-	-	-	-	-	-	-	-		1	+	-	-	-	-	-	-	-	-	-	-		4	+	-
11CS0145	1538-2	1	-	-	-	-	-	-	-	-	+	-	-	-	-	-	-	-	-	-		1	-	-	-	-	-	-	+	-	-	-		1	-	-	-	-	-	-	-	-	+	-	-		5	-	-
11CS0146	1567-1	4	+	-	-	-	-	+	-	-	-	-	-	-	-	-	-	-	+	+		1	-	+	-	-	-	-	-	-	-	-		1	+	-	-	-	-	-	-	-	-	-	-		5	+	-
11CS0147	1590-1	4	-	-	-	+	-	-	-	-	-	-	-	+	-	-	-	-	+	+		1	-	-	-	-	-	-	+	-	-	-		1	-	-	-	-	-	-	-	-	+	-	-		5	-	-
11CS0148	1616-1	3	-	-	-	+	-	-	-	-	-	-	-	-	-	+	-	-	-	+		1	-	-	-	-	-	-	+	-	-	-		1	-	-	-	-	-	-	-	-	+	-	-		5	-	-
11CS0149	1667-1	6	+	+	+	+	-	-	-	+	-	-	-	-	-	-	-	-	+	-		4	+	-	+	+	+	-	-	-	-	-		5	+	+	+	+	+	-	-	-	-	-	-		8	+	+
11CS0150	1921-1	5	+	-	-	+	-	-	-	-	+	-	-	-	-	-	-	-	+	+		2	+	-	-	-	-	-	+	-	-	-		2	+	-	-	-	-	-	-	-	+	-	-		6	+	-
11CS0151	1984-1	6	+	+	+	+	-	-	-	+	-	-	-	-	-	-	-	-	+	-		4	+	-	+	+	+	-	-	-	-	-		5	+	+	+	+	+	-	-	-	-	-	-		9	+	+
11CS0152	1985-1	3	+	-	-	-	-	-	-	+	-	-	-	-	-	-	-	-	+	-		2	+	-	-	-	+	-	-	-	-	-		2	+	-	-	-	+	-	-	-	-	-	-		6	+	-
11CS0153	2005-1	3	-	-	-	+	-	-	-	-	+	-	-	-	-	-	-	-	-	+		1	-	-	-	-	-	-	+	-	-	-		1	-	-	-	-	-	-	-	-	+	-	-		4	-	-
11CS0154	2026-1	5	+	-	-	+	-	-	-	+	-	-	-	-	-	-	-	-	+	+		2	+	-	-	-	+	-	-	-	-	-		2	+	-	-	-	+	-	-	-	-	-	-		6	+	-
11CS0155	2061-1	5	+	-	-	+	-	-	-	-	+	-	-	-	-	-	-	-	+	+		2	+	-	-	-	-	-	+	-	-	-		2	+	-	-	-	-	-	-	-	+	-	-		6	+	-
11CS0156	2143-1	2	-	-	-	+	-	-	-	-	+	-	-	-	-	-	-	-	-	-		1	-	-	-	-	-	-	+	-	-	-		1	-	-	-	-	-	-	-	-	+	-	-		4	-	-
11CS0157	2229-1	3	+	-	-	-	-	-	-	+	-	-	-	-	-	-	-	-	+	-		2	+	-	-	-	+	-	-	-	-	-		2	+	-	-	-	+	-	-	-	-	-	-		5	+	-
11CS0158	2308-1	5	+	-	-	+	-	+	-	-	-	-	-	-	-	-	-	-	+	+		1	-	+	-	-	-	-	-	-	-	-		1	+	-	-	-	-	-	-	-	-	-	-		5	+	-
11CS0159	2310-3	2	-	-	-	-	-	-	-	-	-	-	-	-	-	-	-	-	+	+		0	-	-	-	-	-	-	-	-	-	-		0	-	-	-	-	-	-	-	-	-	-	-		4	-	-
11CS0160	2380-1	2	-	-	-	+	-	-	-	-	+	-	-	-	-	-	-	-	-	-		1	-	-	-	-	-	-	+	-	-	-		1	-	-	-	-	-	-	-	-	+	-	-		5	-	-
11CS0161	2443-1	4	-	-	-	+	-	-	-	-	-	-	-	+	-	-	-	-	+	+		1	-	-	-	-	-	-	+	-	-	-		1	-	-	-	-	-	-	-	-	+	-	-		5	-	-
11CS0162	53-2	6	+	+	+	+	-	-	-	-	-	-	-	-	-	-	+	-	+	-		4	+	-	+	+	-	+	-	-	-	-		5	+	+	+	+	-	-	-	-	-	+	-		8	+	+
11CS0163	68-1	1	-	-	-	-	-	-	+	-	-	-	-	-	-	-	-	-	-	-		1	-	-	-	-	-	+	-	-	-	-		1	-	-	-	-	-	-	-	-	-	+	-		5	-	-
11CS0164	115-1	2	-	-	-	-	-	-	+	-	-	-	-	-	-	-	-	-	+	-		1	-	-	-	-	-	+	-	-	-	-		1	-	-	-	-	-	-	-	-	-	+	-		5	-	-
11CS0165	164-1	4	-	-	-	+	-	-	-	-	-	-	-	+	-	-	-	-	+	+		1	-	-	-	-	-	-	+	-	-	-		1	-	-	-	-	-	-	-	-	+	-	-		4	-	-
11CS0166	215-4	4	+	-	-	-	-	+	-	-	-	-	-	-	-	-	-	-	+	+		1	-	+	-	-	-	-	-	-	-	-		1	+	-	-	-	-	-	-	-	-	-	-		5	+	-
11CS0167	216-2	4	+	-	-	+	-	-	-	+	-	-	-	-	-	-	-	-	-	+		2	+	-	-	-	+	-	-	-	-	-		2	+	-	-	-	+	-	-	-	-	-	-		6	+	-
11CS0168	377-2	3	+	-	-	+	-	-	-	-	+	-	-	-	-	-	-	-	-	-		2	+	-	-	-	-	-	+	-	-	-		2	+	-	-	-	-	-	-	-	+	-	-		6	+	-
11CS0169	378-4	4	+	-	-	+	-	-	-	+	-	-	-	-	-	-	-	-	+	-		2	+	-	-	-	+	-	-	-	-	-		2	+	-	-	-	+	-	-	-	-	-	-		6	+	-
11CS0170	418-1	1	-	-	-	-	-	-	-	-	-	-	-	-	-	-	-	+	-	-		1	-	-	-	-	-	-	-	+	-	-		1	-	-	-	-	-	+	-	-	-	-	-		5	-	-
11CS0171	857-1	3	-	-	-	+	-	-	-	-	+	-	-	-	-	-	-	-	-	+		1	-	-	-	-	-	-	+	-	-	-		1	-	-	-	-	-	-	-	-	+	-	-		4	-	-
NC002163Cjejuni	NC002163Cjejuni	1	-	-	-	-	-	-	-	-	+	-	-	-	-	-	-	-	-	-		1	-	-	-	-	-	-	+	-	-	-		1	-	-	-	-	-	-	-	-	+	-	-		5	-	-
[truncated: 12 more columns]

## Sheet: Phenotypic-AMR
	1	2	3	4	5	6	7	8	9	10	11	12
	Erythromycin	Gentamycin	Streptomycin	Neomycin	Tetracycline	Ciprofloxacin	Naladixic acid	Metronidazole	Amoxycillin	Sulpha X Trimethoprim	Sulpha methoxazole	Chloramphenicol	MDR
11CS0034	S	S	S	S	S	R	R	R	R	R	R	I	Positive
11CS0035	S	S	R	R	R	S	S	R	R	R	R	S	Positive
11CS0036	S	S	S	S	S	R	R	R	S	R	R	S	Positive
11CS0037	S	S	S	S	S	S	R	R	I	R	R	S
11CS0038	S	S	S	S	S	S	S	R	R	R	R	S	Positive
11CS0039	S	S	S	S	R	S	R	R	R	R	R	S	Positive
11CS0040	S	S	S	S	S	S	S	R	R	R	R	S	Positive
11CS0041	S	S	S	S	R	R	R	R	I	R	R	S	Positive
11CS0042	S	S	R	R	R	R	R	S	R	R	R	S
11CS0043	S	S	R	R	S	R	R	S	R	R	R	S
11CS0044	S	I	R	R	R	R	R	R	R	R	R	I
11CS0045	S	I	R	R	R	R	R	R	R	R	R	I
11CS0046	S	S	S	S	I	S	S	R	R	R	R	I
11CS0047	S	S	S	R	S	R	S	R	R	R	R	I
11CS0048	S	I	R	R	R	R	S	R	R	R	R	I
11CS0049	S	I	S	R	S	R	R	R	R	R	R	I
11CS0050	S	S	S	S	R	R	R	R	R	R	R	S
11CS0051	S	S	S	S	R	R	R	S	I	S	S	S
11CS0052	S	S	S	S	R	R	R	R	R	R	R	S
11CS0053	S	S	S	S	R	R	R	S	S	R	R	S
11CS0054	S	S	S	R	I	R	R	R	R	R	R	S
11CS0055	S	S	S	R	R	R	R	R	I	R	R	S
11CS0056	S	S	S	S	R	R	R	R	S	R	R	S
11CS0057	S	S	S	S	R	R	R	R	R	R	R	I
11CS0059	S	S	S	S	S	R	R	S	S	R	R	I
11CS0060	S	S	S	S	S	S	S	R	R	R	R	S
11CS0061	S	S	S	S	S	R	R	R	R	R	R	I
11CS0062	S	S	S	S	R	R	R	R	R	R	S	S
11CS0063	S	S	S	S	S	R	S	R	R	R	S	S
11CS0135	S	S	S	R	R	R	S	S	R	R	R	S
11CS0136	S	S	S	S	S	R	R	S	S	R	S	S
11CS0137	S	S	S	S	S	S	S	S	S	S	S	S
11CS0138	S	S	S	S	R	R	R	S	S	S	S	S
11CS0139	S	S	R	S	R	R	R	R	R	S	S	S
11CS0140	S	S	S	S	R	R	R	R	R	R	R	S
11CS0141	S	S	S	S	R	R	S	S	S	R	R	S
11CS0142	S	S	S	S	S	S	S	R	I	S	S	S
11CS0143	S	S	S	S	S	S	S	R	R	R	R	I
11CS0144	S	S	S	S	R	R	R	S	S	S	S	S
11CS0145	S	S	S	S	S	I	R	R	I	R	R	S
11CS0146	S	S	S	S	R	I	R	S	S	R	R	S
11CS0147	S	S	S	S	I	R	R	R	S	S	S	S
11CS0148	S	S	S	S	S	R	R	R	S	R	R	S
11CS0149	S	S	R	R	R	R	R	S	I	R	R	S
11CS0150	S	S	S	S	R	R	S	R	S	S	S	S
11CS0151	S	S	R	R	R	R	S	S	S	S	S	S
11CS0152	S	S	S	S	R	I	S	R	I	R	R	I
11CS0153	S	S	S	S	S	R	S	S	S	S	S	S
11CS0154	S	S	S	S	R	R	S	S	S	S	S	S
11CS0155	S	S	S	S	R	R	R	R	S	R	R	I
11CS0156	S	S	S	S	I	R	R	R	S	S	S	S
11CS0157	S	S	S	S	R	I	R	R	S	R	R	S
11CS0158	S	S	S	R	R	R	S	R	S	R	R	S
11CS0159	S	S	S	R	S	I	S	R	S	R	R	I
11CS0160	S	S	S	S	I	R	R	R	S	S	S	I
11CS0161	S	S	S	R	S	R	R	S	S	S	S	S
11CS0162	S	S	R	R	R	R	R	R	S	S	S	I
11CS0163	S	S	S	S	S	I	R	R	S	R	R	I
11CS0164	S	S	S	S	I	S	R	R	S	S	S	S
11CS0165	S	S	S	S	I	R	R	R	I	R	R	I
11CS0166	S	S	S	S	R	S	S	R	S	S	S	S
11CS0167	S	S	S	S	R	R	S	R	R	R	R	I
11CS0168	S	S	S	S	R	R	R	R	R	R	R	I
11CS0169	S	S	S	R	R	R	R	R	S	R	R	I
11CS0170	S	S	S	S	I	S	R	R	S	R	S	S
11CS0171	S	S	S	S	R	R	R	R	R	R	R	I

## Sheet: Comptability Pheno-Geno
Strain ID	Isolate ID	Region	City	ZIP	Source	Sex	Collection date	Tetracyclines (Tetracycline)						Quinolones (Ciprofloxacin)						Aminoglycosides (Neomycin)					Aminoglycosides (Streptomycin)
								Phenotype	AMRFinder	ResFinder		ncbi	CARD	Phenotype	AMRFinder		ResFinder	ncbi	CARD	Phenotype	AMRFinder	ResFinder	ncbi	CARD	Phenotype	AMRFinder			ResFinder			ncbi			CARD			Isolate harbored gene	AMRFinder
									tetO	tetO1	tetO/32/O	tetO	tetO		gyrA_T86I	gyrA_T86A					aph(3')-IIIa	aph(3')-IIIa	aph(3')-IIIa	aph(3')-IIIa		Sat4	ant6IIIa	aad6	Sat4	ant6IIIa	aad6	Sat4	ant6IIIa	aad6	Sat4	ant6IIIa	aad6		blaOXA	blaOXA-184	blaOXA-185-1	blaOXA-193	blaOXA-447	blaOXA-449	blaOXA-460	blaOXA-465	blaOXA-580	blaOXA-605	blaOXA-632
11CS0034	1099-2	Baden-Württemberg	Braunsbach	74542	Turkey	Male	2009-2011	S	-	-	-	-	-	R	+	-				S	-	-	-	-	S	-				-		-	-				-	Positive	-	-		+	-	-	-	-	-		-
11CS0035	1166-1	Brandenburg	Bestensee	15741	laying turkeys	Female	2009-2011	R	+	+	-	+	+	S	-	-				R	+	+	+	+	R	+				+		+	+				+	Positive	-	+		-	-	-	-	-	-		-
11CS0036	1491-1	Baden-Württemberg	Rot am See	74585	Turkey	Male	2009-2011	S	-	-	-	-	-	R	+	-				S	-	-	-	-	S	-				-		-	-				-	Positive	-	-		-	-	-	+	-	-		-
11CS0037	1550-1	Bayern	Feldkirchen-Westerham	83620	Turkey	Male	2009-2011	S	-	-	-	-	-	S	-	+				S	-	-	-	-	S	-				-		-	-				-	Positive	-	-		+	-	-	-	-	-		-
11CS0038	1582-1	Baden-Württemberg	Überlingen	88662	Turkey	Male	2009-2011	S	-	-	-	-	-	S	-	-				S	-	-	-	-	S	-				-		-	-				-	Positive	+	-		-	-	-	-	-	-		-
11CS0039	1604-3	Bayern	Ampfing	84539	Turkey	Male	2009-2011	R	+	+	-	+	+	S	-	-				S	-	-	-	-	S	-				-		-	-				-	Positive	-	+		-	-	-	-	-	-		-
11CS0040	1615-1	Brandenburg	Mühlberg	4895	Turkey	Male	2009-2011	S	-	-	-	-	-	S	-	-				S	-	-	-	-	S	-				-		-	-				-	Positive	-	+		-	-	-	-	-	-		-
11CS0041	1632-1	Bayern	Feuchtwangen	91555	Turkey	Female	2009-2011	R	+	+	-	+	+	R	+	-				S	-	-	-	-	S	-				-		-	-				-	Positive	-	-		+	-	-	-	-	-		-
11CS0042	1666-1	Brandenburg	Weseram	14778	Turkey	Male	2009-2011	R	+	+	-	+	+	R	+	-				R	+	+	+	+	R	+				+		+	+				+	Positive	-	+		-	-	-	-	-	-		-
11CS0043	1685-1	Sachsen	Prachenau	2894	Turkey	Female	2009-2011	S	-	-	-	-	-	R	-	-				R	-	-	-	-	R	-				-		-	-				-		-	-		-	-	-	-	-	-		-
11CS0044	1733-1	Bayern	Hochstädt an der Donau	89420	Turkey	Female	2009-2011	R	+	+	-	+	+	R	+	-				R	-	-	-	-	R	-				-		-	-				-	Positive	-	-		-	-	-	-	-	+		-
11CS0045	1741-1	Thüringen	Mühlhausen	99974	Turkey	Female	2009-2011	R	+	+	-	+	+	R	+	-				R	-	-	-	-	R	-				-		-	-				-	Positive	-	+		-	-	-	-	-	-		-
11CS0046	1742-1	Rheinland-Pfalz	Hecken	55481	Turkey	Female	2009-2011	I	-	-	-	-	-	S	-	-				S	-	-	-	-	S	-				-		-	-				-	Positive	-	-		+	-	-	-	-	-		-
11CS0047	1756-2	Baden-Württemberg	Leutenbach	71397	Turkey	Male	2009-2011	S	-	-	-	-	-	R	-	-				R	-	-	-	-	S	-				-		-	-				-	Positive	-	-		+	-	-	-	-	-		-
11CS0048	1780-2	Bayern	Tuntenhausen	83104	Turkey	Male	2009-2011	R	+	+	-	+	+	R	+	-				R	+	+	+	+	R	+				+		+	+				+	Positive	-	-		-	-	-	-	-	-		+
11CS0049	1896-2	Sachsen	Dresden	1067	Turkey	Female	2009-2011	S	-	-	-	-	-	R	+	-				R	-	-	-	-	S	-				-		-	-				-	Positive	-	-		+	-	-	-	-	-		-
11CS0050	1920-2	Baden-Württemberg	Zweifilingen	74639	Turkey	Male	2009-2011	R	+	+	-	+	+	R	+	-				S	-	-	-	-	S	-				-		-	-				-	Positive	-	-		+	-	-	-	-	-		-
11CS0051	1923-1	Sachsen	Doberschütz	4838	Turkey	Male	2009-2011	R	+	-	+	+	+	R	+	-				S	-	-	-	-	S	-				-		-	-				-	Positive	-	-		-	-	-	-	+	-		-
11CS0052	1996-3	Sachsen-Anhalt	Braunsrode	6647	Turkey	Male	2009-2011	R	+	+	-	+	+	R	+	-				S	-	-	-	-	S	-				-		-	-				-	Positive	-	-		-	-	-	-	-	-		+
11CS0053	1971-1	Bayern	Schopflock	91626	Turkey	Female	2009-2011	R	+	+	-	+	+	R	+	-				S	-	-	-	-	S	-				-		-	-				-	Positive	-	-		-	-	-	-	-	+		-
11CS0054	2009-2	Baden-Württemberg	Gerabronn	74582	Turkey	Female	2009-2011	I	-	-	-	-	-	R	+	-				R	-	-	-	-	S	-				-		-	-				-	Positive	-	-		-	-	-	+	-	-		-
11CS0055	2027-1	Bayern	Wertingen	86637	Turkey	Male	2009-2011	R	+	+	-	+	+	R	+	-				R	-	-	-	-	S	-				-		-	-				-	Positive	-	-		-	-	-	-	-	+		-
11CS0056	2107-1	Brandenburg	Oppelhain	3238	Turkey	Male	2009-2011	R	+	+	-	+	+	R	+	-				S	-	-	-	-	S	-				-		-	-				-	Positive	+	-		-	-	-	-	-	-		-
11CS0057	2199-1	Bayern	Schnelldorf	91625	Turkey	Female	2009-2011	R	-	-	-	-	-	R	+	-				S	-	-	-	-	S	-				-		-	-				-	Positive	+	-		-	-	-	-	-	-		-
11CS0059	2258-3	Baden-Württemberg	Wallhausen	74599	Turkey	Male	2009-2011	S	-	-	-	-	-	R	+	-				S	-	-	-	-	S	-				-		-	-				-		-	-		-	-	-	-	-	-		-
11CS0060	2284-1	Baden-Württemberg	Ostrach	88356	Turkey	Male	2009-2011	S	-	-	-	-	-	S	-	-				S	-	-	-	-	S	-				-		-	-				-	Positive	-	-		+	-	-	-	-	-		-
11CS0061	2309-1	Bayern	Wörnitz	91637	Turkey	Male	2009-2011	S	-	-	-	-	-	R	+	-				S	-	-	-	-	S	-				-		-	-				-	Positive	-	-		+	-	-	-	-	-		-
11CS0062	2331-1	Bayern	Geiselhöring	94333	Turkey	Female	2009-2011	R	+	+	-	+	+	R	+	-				S	-	-	-	-	S	-				-		-	-				-	Positive	-	-		+	-	-	-	-	-		-
11CS0063	2379-1	Baden-Württemberg	Hattenhofen	73110	Turkey	Female	2009-2011	S	-	-	-	-	-	R	-	-				S	-	-	-	-	S	-				-		-	-				-	Positive	-	-		+	-	-	-	-	-		-
11CS0135	1076-2	Brandenburg	Golzow	14778	Turkey	Male	2009-2011	R	+	-	+	+	+	R	+	-				R	-	-	-	-	S	-				-		-	-				-	Positive	+	-		-	-	-	-	-	-		-
11CS0136	1150-1	Baden-Württemberg	Rot am See	74585	Turkey	Female	2009-2011	S	-	-	-	-	-	R	+	-				S	-	-	-	-	S	-				-		-	-				-		-	-		-	-	-	-	-	-		-
11CS0137	1227-1	Sachsen-Anhalt	Jeggau	39649	Turkey	Female	2009-2011	S	-	-	-	-	-	S	-	-				S	-	-	-	-	S	-				-		-	-				-	Positive	-	-		-	-	+	-	-	-		-
11CS0138	1239-1	Thüringen/Hessen???	Bad Frankenhausen	6567	Turkey	Male	2009-2011	R	+	+	-	+	+	R	+	-				S	-	-	-	-	S	-				-		-	-				-	Positive	-	-		-	-	-	-	-	+		-
11CS0139	1262-1	Thüringen	Drei Gleichen	99869	Turkey	Male	2009-2011	R	+	+	-	+	+	R	+	-				S	-	-	-	-	R	-				-		-	-				-	Positive	-	+		-	-	-	-	-	-		-
11CS0140	1300-1	Baden-Württemberg	Pfullendorf	88630	Turkey	Female	2009-2011	R	+	+	-	+	+	R	+	-				S	-	-	-	-	S	-				-		-	-				-	Positive	-	+		-	-	-	-	-	-		-
11CS0141	1412-1	Bayern	Dasing	86453	Turkey	Male	2009-2011	R	+	+	-	+	+	R	+	-				S	-	-	-	-	S	-				-		-	-				-	Positive	-	-		+	-	-	-	-	-		-
11CS0142	1434-1	Bayern	Tacherting	83342	Turkey	Female	2009-2011	S	-	-	-	-	-	S	-	-				S	-	-	-	-	S	-				-		-	-				-	Positive	-	-		-	+	-	-	-	-		-
11CS0143	1443-1	Bayern	Feldkirchen-Westerham	83620	Turkey	Male	2009-2011	S	-	-	-	-	-	S	-	-				S	-	-	-	-	S	-				-		-	-				-	Positive	-	-		+	+	-	-	-	-		-
11CS0144	1466-4	Mecklenburg-Vorpommern	Baumgarten	18246	Turkey	Male	2009-2011	R	+	-	+	+	+	R	+	-				S	-	-	-	-	S	-				-		-	-				-		-	-		-	-	-	-	-	-		-
11CS0145	1538-2	Baden-Württemberg	-	6909	Turkey	Male	2009-2011	S	-	-	-	-	-	I	-	-				S	-	-	-	-	S	-				-		-	-				-	Positive	-	-		+	-	-	-	-	-		-
11CS0146	1567-1	Baden-Württemberg	Oppenweiler	71560	Turkey	Female	2009-2011	R	+	-	+	+	+	I	-	-				S	-	-	-	-	S	-				-		-	-				-		-	-		-	-	-	-	-	-		-
11CS0147	1590-1	Baden-Württemberg	Creglingen	97993	Turkey	Female	2009-2011	I	-	-	-	-	-	R	+	-				S	-	-	-	-	S	-				-		-	-				-	Positive	-	-		-	-	-	+	-	-		-
11CS0148	1616-1	Bayern	Dachau	85221	Turkey	Female	2009-2011	S	-	-	-	-	-	R	+	-				S	-	-	-	-	S	-				-		-	-				-	Positive	-	-		-	-	-	-	-	+		-
11CS0149	1667-1	Baden-Württemberg	Rot am See	74585	Turkey	Female	2009-2011	R	+	+	-	+	+	R	+	-				R	+	+	+	+	R	+				+		+	+				+	Positive	-	+		-	-	-	-	-	-		-
11CS0150	1921-1	Baden-Württemberg	Schönau	69250	Turkey	Female	2009-2011	R	+	+	-	+	+	R	+	-				S	-	-	-	-	S	-				-		-	-				-	Positive	-	-		+	-	-	-	-	-		-
11CS0151	1984-1	Baden-Württemberg	Schrozberg	74575	Turkey	Female	2009-2011	R	+	+	-	+	+	R	+	-				R	+	+	+	+	R	+				+		+	+				+	Positive	-	+		-	-	-	-	-	-		-
11CS0152	1985-1	Baden-Württemberg	Rot am See	74585	Turkey	Male	2009-2011	R	+	+	-	+	+	I	-	-				S	-	-	-	-	S	-				-		-	-				-	Positive	-	+		-	-	-	-	-	-		-
11CS0153	2005-1	Bayern	Ichenhausen	89335	Turkey	Female	2009-2011	S	-	-	-	-	-	R	+	-				S	-	-	-	-	S	-				-		-	-				-	Positive	-	-		+	-	-	-	-	-		-
11CS0154	2026-1	Baden-Württemberg	Zweiflingen	74639	Turkey	Male	2009-2011	R	+	+	-	+	+	R	+	-				S	-	-	-	-	S	-				-		-	-				-	Positive	-	+		-	-	-	-	-	-		-
11CS0155	2061-1	Bayern	Geiselhöring	94333	Turkey	Male	2009-2011	R	+	+	-	+	+	R	+	-				S	-	-	-	-	S	-				-		-	-				-	Positive	-	-		+	-	-	-	-	-		-
11CS0156	2143-1	Bayern	Schonstett	83137	Turkey	Female	2009-2011	I	-	-	-	-	-	R	+	-				S	-	-	-	-	S	-				-		-	-				-	Positive	-	-		+	-	-	-	-	-		-
11CS0157	2229-1	Baden-Württemberg	Schwäbisch Hall	74523	Turkey	Male	2009-2011	R	+	+	-	+	+	I	-	-				S	-	-	-	-	S	-				-		-	-				-	Positive	-	+		-	-	-	-	-	-		-
11CS0158	2308-1	Baden-Württemberg	Satteldorf	74589	Turkey	Male	2009-2011	R	+	-	+	+	+	R	+	-				R	-	-	-	-	S	-				-		-	-				-		-	-		-	-	-	-	-	-		-
11CS0159	2310-3	Niedersachsen	-	2894	Turkey	Female	2009-2011	S	-	-	-	-	-	I	-	-				R	-	-	-	-	S	-				-		-	-				-		-	-		-	-	-	-	-	-		-
11CS0160	2380-1	Baden-Württemberg	-	6909	Turkey	Female	2009-2011	I	-	-	-	-	-	R	+	-				S	-	-	-	-	S	-				-		-	-				-	Positive	-	-		+	-	-	-	-	-		-
11CS0161	2443-1	Baden-Württemberg	Adelsheim	74740	Turkey	Female	2009-2011	S	-	-	-	-	-	R	+	-				R	-	-	-	-	S	-				-		-	-				-	Positive	-	-		-	-	-	+	-	-		-
11CS0162	53-2	Bayern	Feldkirchen-Westerham	83620	Turkey	Female	2009-2011	R	+	+	-	+	+	R	+	-				R	+	+	+	+	R	+				+		+	+				+	Positive	-	-		-	-	-	-	-	-		+
11CS0163	68-1	Nordrhein-Westfalen	-	4668	Turkey	Female	2009-2011	S	-	-	-	-	-	I	-	-				S	-	-	-	-	S	-				-		-	-				-	Positive	+	-		-	-	-	-	-	-		-
11CS0164	115-1	Baden-Württemberg	Leutkirch im Allgäu	88299	Turkey	Male	2009-2011	I	-	-	-	-	-	S	-	-				S	-	-	-	-	S	-				-		-	-				-	Positive	+	-		-	-	-	-	-	-		-
11CS0165	164-1	Baden-Württemberg	Blaufelden	74572	Turkey	Female	2009-2011	I	-	-	-	-	-	R	+	-				S	-	-	-	-	S	-				-		-	-				-	Positive	-	-		-	-	-	+	-	-		-
11CS0166	215-4	Niedersachsen	-	2708	Turkey	Male	2009-2011	R	+	-	+	+	+	S	-	-				S	-	-	-	-	S	-				-		-	-				-		-	-		-	-	-	-	-	-		-
11CS0167	216-2	Bayern	Holzheim	86684	Turkey	Male	2009-2011	R	+	+	-	+	+	R	+	-				S	-	-	-	-	S	-				-		-	-				-	Positive	-	+		-	-	-	-	-	-		-
11CS0168	377-2	Bayern	Schnelldorf	91625	Turkey	Female	2009-2011	R	+	+	-	+	+	R	+	-				S	-	-	-	-	S	-				-		-	-				-	Positive	-	-		+	-	-	-	-	-		-
11CS0169	378-4	Rheinland-Pfalz	Zweibrücken	66482	Turkey	Male	2009-2011	R	+	+	-	+	+	R	+	-				R	-	-	-	-	S	-				-		-	-				-	Positive	-	+		-	-	-	-	-	-		-
11CS0170	418-1	Thüringen	Drei Gleichen	99869	Turkey	Female	2009-2011	I	-	-	-	-	-	S	-	-				S	-	-	-	-	S	-				-		-	-				-	Positive	-	-		-	-	-	-	-	-		-
11CS0171	857-1	Bayern	Engelsberg	84549	Turkey	Female	2009-2011	R	-	-	-	-	-	R	+	-				S	-	-	-	-	S	-				-		-	-				-	Positive	-	-		+	-	-	-	-	-		-
TOTAL								36	34	28	6	34	34	47	44	1	0	0	0	18	6	6	6	6	10	6	0	0	0	6	0	6	6	0	0	0	6		6	14	0	21	2	1	5	1	5	0	3
NC002163Cjejuni	NC002163Cjejuni								-	-	-	-	-		-	-					-	-	-	-		-				-		-	-				-		-	-		+	-	-	-	-	-		-
[truncated: 42 more columns]

## Sheet: Virulence Genes
Metadata								VirulenceFinder
Strain ID	Isolate ID	Region	City	ZIP	Source	Sex	Collection date	NumberFound	Cj1135	Cj1136, Cj1137c, Cj1138,neuA1, cstIII	neuB1, neuC1	Cj421c, Cj426c, Cj1432c, Cj1435c, Cj1436c, Cj1437c, Cj1440c	virB10, virB11, virB4, virB8, virB9, virD4, Cjp54	wlaN	maf4	pseD-maf2	rfbC	fcl	kfiD	flaA	flaB
11CS0034	1099-2	Baden-Württemberg	Braunsbach	74542	Turkey	Male	2009-2011	95	+	-	-	-	-	-	-	-	+	-	-	+	+
11CS0035	1166-1	Brandenburg	Bestensee	15741	laying turkeys	Female	2009-2011	88	+	-	+	-	-	-	-	-	-	-	-	+	+
11CS0036	1491-1	Baden-Württemberg	Rot am See	74585	Turkey	Male	2009-2011	90	+	-	-	-	-	-	+	+	-	-	-	+	+
11CS0037	1550-1	Bayern	Feldkirchen-Westerham	83620	Turkey	Male	2009-2011	117	+	+	+	+	-	+	+	+	+	+	+	-	+
11CS0038	1582-1	Baden-Württemberg	Überlingen	88662	Turkey	Male	2009-2011	100	+	-	-	-	+	-	+	+	+	-	-	-	-
11CS0039	1604-3	Bayern	Ampfing	84539	Turkey	Male	2009-2011	89	-	-	-	-	-	-	+	-	-	-	-	+	-
11CS0040	1615-1	Brandenburg	Mühlberg	4895	Turkey	Male	2009-2011	108	-	-	-	+	-	-	-	-	+	+	+	+	+
11CS0041	1632-1	Bayern	Feuchtwangen	91555	Turkey	Female	2009-2011	123	+	+	+	+	+	+	-	+	+	+	+	+	+
11CS0042	1666-1	Brandenburg	Weseram	14778	Turkey	Male	2009-2011	96	+	-	-	-	-	-	+	+	+	-	-	+	+
11CS0043	1685-1	Sachsen	Prachenau	2894	Turkey	Female	2009-2011	95	+	-	-	-	-	-	-	-	+	-	-	+	+
11CS0044	1733-1	Bayern	Hochstädt an der Donau	89420	Turkey	Female	2009-2011	106	+	+	+	-	+	+	-	-	-	-	-	+	+
11CS0045	1741-1	Thüringen	Mühlhausen	99974	Turkey	Female	2009-2011	95	-	-	-	-	-	-	-	-	+	+	-	+	+
11CS0046	1742-1	Rheinland-Pfalz	Hecken	55481	Turkey	Female	2009-2011	98	+	-	-	-	-	-	+	+	+	-	-	+	+
11CS0047	1756-2	Baden-Württemberg	Leutenbach	71397	Turkey	Male	2009-2011	93	-	-	-	-	-	-	-	-	+	-	-	+	+
11CS0048	1780-2	Bayern	Tuntenhausen	83104	Turkey	Male	2009-2011	84	-	-	-	-	-	-	-	-	-	-	-	-	-
11CS0049	1896-2	Sachsen	Dresden	1067	Turkey	Female	2009-2011	96	-	-	-	-	+	-	-	-	-	-	-	+	+
11CS0050	1920-2	Baden-Württemberg	Zweifilingen	74639	Turkey	Male	2009-2011	92	-	-	-	-	-	-	+	-	-	-	-	+	+
11CS0051	1923-1	Sachsen	Doberschütz	4838	Turkey	Male	2009-2011	98	+	-	-	-	-	-	+	+	+	+	-	+	+
11CS0052	1996-3	Sachsen-Anhalt	Braunsrode	6647	Turkey	Male	2009-2011	86	-	-	-	-	-	-	-	+	-	-	-	+	+
11CS0053	1971-1	Bayern	Schopflock	91626	Turkey	Female	2009-2011	97	+	+	+	-	-	-	-	-	-	-	-	+	+
11CS0054	2009-2	Baden-Württemberg	Gerabronn	74582	Turkey	Female	2009-2011	89	+	-	-	-	-	-	+	-	-	-	-	+	+
11CS0055	2027-1	Bayern	Wertingen	86637	Turkey	Male	2009-2011	106	+	+	+	-	+	+	-	-	-	-	-	+	+
11CS0056	2107-1	Brandenburg	Oppelhain	3238	Turkey	Male	2009-2011	91	-	-	-	-	-	-	-	+	-	-	-	+	+
11CS0057	2199-1	Bayern	Schnelldorf	91625	Turkey	Female	2009-2011	96	+	-	-	-	-	-	-	+	+	-	-	+	+
11CS0059	2258-3	Baden-Württemberg	Wallhausen	74599	Turkey	Male	2009-2011	96	+	-	-	-	-	-	-	-	+	-	-	+	+
11CS0060	2284-1	Baden-Württemberg	Ostrach	88356	Turkey	Male	2009-2011	92	-	-	-	-	-	-	-	-	-	-	-	+	+
11CS0061	2309-1	Bayern	Wörnitz	91637	Turkey	Male	2009-2011	99	+	+	+	-	-	+	-	-	-	-	-	+	+
11CS0062	2331-1	Bayern	Geiselhöring	94333	Turkey	Female	2009-2011	90	-	-	-	-	-	-	-	-	-	-	-	-	-
11CS0063	2379-1	Baden-Württemberg	Hattenhofen	73110	Turkey	Female	2009-2011	88	-	-	-	-	-	-	-	-	-	-	-	+	-
11CS0135	1076-2	Brandenburg	Golzow	14778	Turkey	Male	2009-2011	93	-	-	-	-	-	-	-	-	-	-	-	+	+
11CS0136	1150-1	Baden-Württemberg	Rot am See	74585	Turkey	Female	2009-2011	91	+	-	-	-	-	-	-	-	+	-	-	-	-
11CS0137	1227-1	Sachsen-Anhalt	Jeggau	39649	Turkey	Female	2009-2011	89	-	-	-	-	-	-	-	-	-	-	-	+	+
11CS0138	1239-1	Thüringen/Hessen???	Bad Frankenhausen	6567	Turkey	Male	2009-2011	98	+	+	+	-	-	+	-	-	-	-	-	+	+
11CS0139	1262-1	Thüringen	Drei Gleichen	99869	Turkey	Male	2009-2011	102	-	-	-	-	+	-	-	-	+	+	-	+	+
11CS0140	1300-1	Baden-Württemberg	Pfullendorf	88630	Turkey	Female	2009-2011	95	-	-	-	-	-	-	-	-	+	+	-	+	+
11CS0141	1412-1	Bayern	Dasing	86453	Turkey	Male	2009-2011	91	-	-	-	-	-	-	-	+	-	-	-	-	-
11CS0142	1434-1	Bayern	Tacherting	83342	Turkey	Female	2009-2011	86	-	-	-	-	-	-	-	-	-	-	-	+	+
11CS0143	1443-1	Bayern	Feldkirchen-Westerham	83620	Turkey	Male	2009-2011	86	-	-	-	-	-	-	-	-	-	-	-	+	+
11CS0144	1466-4	Mecklenburg-Vorpommern	Baumgarten	18246	Turkey	Male	2009-2011	113	+	-	-	+	+	-	-	-	+	+	+	+	+
11CS0145	1538-2	Baden-Württemberg	-	6909?	Turkey	Male	2009-2011	87	-	-	-	-	-	-	-	-	-	-	-	-	-
11CS0146	1567-1	Baden-Württemberg	Oppenweiler	71560	Turkey	Female	2009-2011	107	+	-	-	+	-	-	-	-	+	+	+	+	+
11CS0147	1590-1	Baden-Württemberg	Creglingen	97993	Turkey	Female	2009-2011	89	+	-	-	-	-	-	+	-	-	-	-	+	+
11CS0148	1616-1	Bayern	Dachau	85221	Turkey	Female	2009-2011	99	+	+	+	-	-	+	-	-	-	-	-	+	+
11CS0149	1667-1	Baden-Württemberg	Rot am See	74585	Turkey	Female	2009-2011	90	+	-	-	-	-	-	+	+	-	-	-	-	-
11CS0150	1921-1	Baden-Württemberg	Schönau	69250	Turkey	Female	2009-2011	89	+	-	-	-	-	-	-	-	-	-	-	+	+
11CS0151	1984-1	Baden-Württemberg	Schrozberg	74575	Turkey	Female	2009-2011	96	+	-	-	-	-	-	+	+	+	-	-	+	+
11CS0152	1985-1	Baden-Württemberg	Rot am See	74585	Turkey	Male	2009-2011	90	-	-	-	-	-	-	-	-	-	-	-	+	+
11CS0153	2005-1	Bayern	Ichenhausen	89335	Turkey	Female	2009-2011	100	+	+	+	-	-	+	+	-	-	-	-	+	+
11CS0154	2026-1	Baden-Württemberg	Zweiflingen	74639	Turkey	Male	2009-2011	94	-	-	-	-	-	-	+	+	-	-	-	+	+
11CS0155	2061-1	Bayern	Geiselhöring	94333	Turkey	Male	2009-2011	91	-	-	-	-	-	-	-	-	-	-	-	-	+
11CS0156	2143-1	Bayern	Schonstett	83137	Turkey	Female	2009-2011	95	+	-	-	-	-	-	-	-	+	-	-	+	+
11CS0157	2229-1	Baden-Württemberg	Schwäbisch Hall	74523	Turkey	Male	2009-2011	86	+	-	-	-	-	-	-	-	-	-	-	-	-
11CS0158	2308-1	Baden-Württemberg	Satteldorf	74589	Turkey	Male	2009-2011	108	+	-	-	+	-	-	-	+	+	+	+	+	+
11CS0159	2310-3	Niedersachsen	-	2894?	Turkey	Female	2009-2011	96	+	-	-	-	-	-	+	-	+	-	-	+	+
11CS0160	2380-1	Baden-Württemberg	-	6909?	Turkey	Female	2009-2011	98	+	-	-	-	-	-	+	+	+	-	-	+	+
11CS0161	2443-1	Baden-Württemberg	Adelsheim	74740	Turkey	Female	2009-2011	89	+	-	-	-	-	-	+	-	-	-	-	+	+
11CS0162	53-2	Bayern	Feldkirchen-Westerham	83620	Turkey	Female	2009-2011	91	-	-	-	-	-	-	-	+	+	+	-	-	-
11CS0163	68-1	Nordrhein-Westfalen	-	4668?	Turkey	Female	2009-2011	91	-	-	-	-	-	-	-	-	+	-	-	+	-
11CS0164	115-1	Baden-Württemberg	Leutkirch im Allgäu	88299	Turkey	Male	2009-2011	89	-	-	-	-	-	-	-	-	-	-	-	+	+
11CS0165	164-1	Baden-Württemberg	Blaufelden	74572	Turkey	Female	2009-2011	78	+	-	-	-	-	-	+	-	-	-	-	+	+
11CS0166	215-4	Niedersachsen	-	2708	Turkey	Male	2009-2011	107	+	-	-	+	-	-	-	-	+	+	+	+	+
11CS0167	216-2	Bayern	Holzheim	86684	Turkey	Male	2009-2011	91	-	-	-	-	-	-	-	-	+	-	-	+	-
11CS0168	377-2	Bayern	Schnelldorf	91625	Turkey	Female	2009-2011	98	+	-	-	-	-	-	+	+	+	-	-	+	+
11CS0169	378-4	Rheinland-Pfalz	Zweibrücken	66482	Turkey	Male	2009-2011	83	-	-	-	-	-	-	-	+	-	-	-	+	-
11CS0170	418-1	Thüringen	Drei Gleichen	99869	Turkey	Female	2009-2011	91	-	-	-	-	+	-	-	-	-	-	-	+	+
11CS0171	857-1	Bayern	Engelsberg	84549	Turkey	Female	2009-2011	99	+	+	+	-	-	+	-	-	-	-	-	+	+
									37	10	11	7	8	9	19	19	28	12	7	55	52
NC002163Cjejuni	NC002163Cjejuni							119	+	+	+	+	-	+	+	+	+	+	+	+	+

## Sheet: Plasmids
Strain ID	Number Plasmid sequences detected	Plasmid contig	Length plasmid contig (bp)	Circular	BLAST match (Accession Number)	Resistance gene (ResFinder)
11CS0034	1	contigs.12	7048	yes	Campylobacter jejuni strain ZS007 plasmid pCJ3.7K	--
11CS0035	1	contigs.15	3884	yes	Campylobacter jejuni strain ZS007 plasmid pCJ3.7K	--
11CS0038	1	contigs.9	36970	no	Campylobacter jejuni strain R19.1007 plasmid pR19.1007_38k	--
11CS0041	3	contigs.14	29126	no	Campylobacter jejuni strain RM1477 plasmid pRM1477	--
		contigs.12	35412	no	Campylobacter jejuni subsp. jejuni strain 01-1512 plasmid pCj2	--
		contigs.10	44793	yes	Campylobacter coli strain FB1 plasmid pFB1TET, complete sequence (CP011017.1)	tet(O)
11CS0044	2	contigs.12	34956	yes	Campylobacter jejuni strain SCJK2 plasmid p2	--
		contigs.10	44578	yes	Campylobacter jejuni strain R19.1007 plasmid pR19.1007_53.9k (CP077637.1)	tet(O)
11CS0048	2	contigs.25	2678	no	Campylobacter sp. CFSAN093246 plasmid unnamed	--
		contigs.15	6500	no	Campylobacter coli strain YH502 plasmid pCOS502	--
11CS0049	1	contigs.8	36454	no	Campylobacter jejuni subsp. jejuni strain 01-1512 plasmid pCj2	--
11CS0052	5	contigs.14	3892	yes	Campylobacter jejuni strain ZS007 plasmid pCJ3.7K	--
		contigs.21	2588	no	Campylobacter sp. CFSAN093246 plasmid unnamed	--
		contigs.12	6400	no	Campylobacter jejuni strain CC19PF065 plasmid pPF065-186	--
		contigs.13	4124	yes	Campylobacter coli strain S9 chromosome	--
11CS0053	1	contigs.14	44578	yes	Campylobacter jejuni strain R19.1007 plasmid pR19.1007_53.9k (CP077637.1)	tet(O)
11CS0055	2	contigs.13	34955	yes	Campylobacter jejuni strain SCJK2 plasmid p2	--
		contigs.11	44578	yes	Campylobacter jejuni strain R19.1007 plasmid pR19.1007_53.9k (CP077637.1)	tet(O)
11CS0057	1	contigs.22	7047	yes	Campylobacter jejuni strain ZS007 plasmid pCJ3.7K
11CS0059	4	contigs.38	2161	yes	Campylobacter sp. CFSAN093238 chromosome	--
		contigs.22	5849	yes	Campylobacter jejuni strain RM3194 plasmid	--
		contigs.24	4872	yes	Campylobacter jejuni strain CJ677CC095	--
		contigs.40	1956	yes	Campylobacter jejuni strain AR-0412 chromosome	--
11CS0136	1	contigs.14	37454	no	Campylobacter coli strain meC0281 plasmid unnamed2	--
11CS0138	1	contigs.10	44578	yes	Campylobacter jejuni strain R19.1007 plasmid pR19.1007_53.9k (CP077637.1)	tet(O)
11CS0139	2	contigs.20	1944	yes	Campylobacter jejuni strain BfR-CA-12970 chromosome	--
		contigs.9	36630	no	Campylobacter jejuni strain OD267 plasmid pCJDM67 S	--
11CS0140	1	contigs.16	5821	yes	Campylobacter jejuni strain BfR-CA-12970 chromosome	--
11CS0144	2	contigs.14	31082	no	Campylobacter jejuni strain 2017D-0132 plasmid p-2017D-0132-1	--
		contigs.13	37004	yes	Campylobacter jejuni subsp. jejuni strain 01-1512 plasmid pCj2	--
11CS0145	1	contigs.13	30007	yes	Campylobacter jejuni strain CJ018CCUA	--
11CS0149	2	contigs.24	5742	no	Campylobacter jejuni subsp. jejuni strain huA17 plasmid unnamed1	--
		contigs.18	22371	no	Campylobacter jejuni strain FDAARGOS_265 plasmid unnamed1	--
11CS0151	1	contigs.9	31927	no	Campylobacter jejuni subsp. jejuni strain huA17 plasmid unnamed1	--
11CS0156	1	contigs.14	7070	yes	Campylobacter jejuni strain ZS007 plasmid pCJ3.7K	--
11CS0157	1	contigs.13	3905	yes	Campylobacter jejuni strain ZS007 plasmid pCJ3.7K	--
11CS0158	1	contigs.25	1947	yes	Campylobacter jejuni strain 12567 chromosome	--
11CS0162	1	contigs.23	6373	no	Campylobacter coli strain YH502 plasmid pCOS502	--
11CS0167	1	contigs.25	2853	yes	Campylobacter jejuni strain NCTC13268 genome assembly	--
11CS0168	1	contigs.14	43794	no	Campylobacter jejuni strain WP2202 plasmid pCJDM202 (CP014743.1)	tet(O)
11CS0170	3	contigs.37	1600	no	Campylobacter sp. CFSAN093246 plasmid unnamed	--
		contigs.16	30114	no	Campylobacter coli strain OR12 plasmid pOR12Vir	--
		contigs.33	3213	no	Campylobacter sp. CFSAN093246 plasmid unnamed	--
11CS0171	1	contigs.33	1947	yes	Campylobacter jejuni strain 12567 chromosome	--
