# Supplementary material for: Genomic insight into Campylobacter jejuni isolated from commercial turkey flocks in Germany using whole-genome sequencing analysis
Source: Front Vet Sci. 2023 Feb 16;10:1092179. doi: 10.3389/fvets.2023.1092179 (PMC9978446; doi:10.3389/fvets.2023.1092179)
Supplement: Supplementary file 2 [file Table_2.xlsx]

## Sheet: Tabelle1
Strain ID
	No. of bla genes	genes	Isolate harbored gene	AMR-Finder												Res-Finder												NCBI												CARD
				blaOXA-184	blaOXA-185-1	blaOXA-193	blaOXA-447	blaOXA-449	blaOXA-460	blaOXA-465	blaOXA-580	blaOXA-605	blaOXA-632	blaOXA-633	blaOXA-658	blaOXA-184	blaOXA-185-1	blaOXA-193	blaOXA-447	blaOXA-449	blaOXA-460	blaOXA-465	blaOXA-580	blaOXA-605	blaOXA-632	blaOXA-633	blaOXA-658	blaOXA-184	blaOXA-185-1	blaOXA-193	blaOXA-447	blaOXA-449	blaOXA-460	blaOXA-465	blaOXA-580	blaOXA-605	blaOXA-632	blaOXA-633	blaOXA-658	blaOXA-184	blaOXA-185-1	blaOXA-193	blaOXA-447	blaOXA-449	blaOXA-450	blaOXA-460	blaOXA-465	blaOXA-580	blaOXA-605
11CS0034	3	193-605-450	Positive	-		+	-	-	-	-	-		-		-	-	-	+	-	-		-						-			-	-		-		+	-	-		-	-		-	-	+		-
11CS0035	1	148	Positive	+		-	-	-	-	-	-		-		-	+	-	-	-	-		-						+			-	-		-		-	-	-		+	-		-	-	-		-
11CS0036	4	193-450-460-605	Positive	-		-	-	-	+	-	-		-		-	-	-	+	-	-		-						-			-	-		-		+	-	-		-	-		-	-	+		-
11CS0037	3	193-450-605	Positive	-		+	-	-	-	-	-		-		-	-	-	+	-	-		-						-			-	-		-		+	-	-		-	-		-	-	+		-
11CS0038	1	184	Positive	-		-	-	-	-	-	-		-		-	+	-	-	-	-		-						+			-	-		-		-	-	-		+	-		-	-	-		-
11CS0039	1	184	Positive	+		-	-	-	-	-	-		-		-	+	-	-	-	-		-						+			-	-		-		-	-	-		+	-		-	-	-		-
11CS0040	1	184	Positive	+		-	-	-	-	-	-		-		-	+	-	-	-	-		-						+			-	-		-		-	-	-		+	-		-	-	-		-
11CS0041	3	193-450-605	Positive	-		+	-	-	-	-	-		-		-	-	-	+	-	-		-						-			-	-		-		+	-	-		-	-		-	-	+		-
11CS0042	1	184	Positive	+		-	-	-	-	-	-		-		-	+	-	-	-	-		-						+			-	-		-		-	-	-		+	-		-	-	-		-
11CS0043		0		-		-	-	-	-	-	-		-		-	-	-	-	-	-		-						-			-	-		-		-	-	-		-	-		-	-	-		-
11CS0044	4	193-450-580-605	Positive	-		-	-	-	-	-	+		-		-	-	-	+	-	-		-						-			-	-		-		+	-	-		-	-		-	-	+		-
11CS0045	1	184	Positive	+		-	-	-	-	-	-		-		-	+	-	-	-	-		-						+			-	-		-		-	-	-		+	-		-	-	-		-
11CS0046	3	193-450-605	Positive	-		+	-	-	-	-	-		-		-	-	-	+	-	-		-						-			-	-		-		+	-	-		-	-		-	-	+		-
11CS0047	3	193-450-605	Positive	-		+	-	-	-	-	-		-		-	-	-	+	-	-		-						-			-	-		-		+	-	-		-	-		-	-	+		-
11CS0048	2	185-632	Positive	-		-	-	-	-	-	-		+		-	-	+	-	-	-		-						-			-	-		-		-	+	-		-	+		-	-	-		-
11CS0049	3	193-450-605	Positive	-		+	-	-	-	-	-		-		-	-	-	+	-	-		-						-			-	-		-		+	-	-		-	-		-	-	+		-
11CS0050	3	193-450-605	Positive	-		+	-	-	-	-	-		-		-	-	-	+	-	-		-						-			-	-		-		+	-	-		-	-		-	-	+		-
11CS0051	1	465	Positive	-		-	-	-	-	+	-		-		-	-	-	-	-	-		+						-			-	-		+		-	-	-		-	-		-	-	-		+
11CS0052	2	185-632	Positive	-		-	-	-	-	-	-		+		-	-	+	-	-	-		-						-			-	-		-		-	+	-		-	+		-	-	-		-
11CS0053	4	193-450-580-605	Positive	-		-	-	-	-	-	+		-		-	-	-	+	-	-		-						-			-	-		-		+	-	-		-	-		-	-	+		-
11CS0054	4	193-450-460-605	Positive	-		-	-	-	+	-	-		-		-	-	-	+	-	-		-						-			-	-		-		+	-	-		-	-		-	-	+		-
11CS0055	4	193-450-580-605	Positive	-		-	-	-	-	-	+		-		-	-	-	+	-	-		-						-			-	-		-		+	-	-		-	-		-	-	+		-
11CS0056	2	465-633	Positive	-		-	-	-	-	-	-		-		-	-	-	-	-	-		+						-			-	-		-		-	-	+		-	-		-	-	-		+
11CS0057	1	184	Positive	-		-	-	-	-	-	-		-		-	+	-	-	-	-		-						+			-	-		-		-	-	-		+	-		-	-	-		-
11CS0059				-		-	-	-	-	-	-		-		-	-	-	-	-	-		-						-			-	-		-		-	-	-		-	-		-	-	-		-
11CS0060	3	193-450-605	Positive	-		+	-	-	-	-	-		-		-	-	-	+	-	-		-						-			-	-		-		+	-	-		-	-		-	-	+		-
11CS0061	3	193-450-605	Positive	-		+	-	-	-	-	-		-		-	-	-	+	-	-		-						-			-	-		-		+	-	-		-	-		-	-	+		-
11CS0062	3	193-450-605	Positive	-		+	-	-	-	-	-		-		-	-	-	+	-	-		-						-			-	-		-		+	-	-		-	-		-	-	+		-
11CS0063	3	193-450-605	Positive	-		+	-	-	-	-	-		-		-	-	-	+	-	-		-						-			-	-		-		+	-	-		-	-		-	-	+		-
11CS0135	2	185-633	Positive	-		-	-	-	-	-	-		-		-	-	+	-	-	-		-						-			-	-		-		-	-	+		-	+		-	-	-		-
11CS0136				-		-	-	-	-	-	-		-		-	-	-	-	-	-		-						-			-	-		-		-	-	-		-	-		-	-	-		-
11CS0137	1	449	Positive	-		-	-	+	-	-	-		-		-	-	-	-	-	+		-						-			-	+		-		-	-	-		-	-		-	+	-		-
11CS0138	4	193-450-580-605	Positive	-		-	-	-	-	-	+		-		-	-	-	+	-	-		-						-			-	-		-		+	-	-		-	-		-	-	+		-
11CS0139	1	184	Positive	+		-	-	-	-	-	-		-		-	+	-	-	-	-		-						+			-	-		-		-	-	-		+	-		-	-	-		-
11CS0140	1	184	Positive	+		-	-	-	-	-	-		-		-	+	-	-	-	-		-						+			-	-		-		-	-	-		+	-		-	-	-		-
11CS0141	3	193-450-605	Positive	-		+	-	-	-	-	-		-		-	-	-	+	-	-		-						-			-	-		-		+	-	-		-	-		-	-	+		-
11CS0142	1	447	Positive	-		-	+	-	-	-	-		-		-	-	-	-	+	-		-						-			+	-		-		-	-	-		-	-		+	-	-		-
11CS0143	4	193-447-450-605	Positive	-		+	+	-	-	-	-		-		-	-	-	+	+	-		-						-			+	-		-		+	-	-		-	-		+	-	+		-
11CS0144				-		-	-	-	-	-	-		-		-	-	-	-	-	-		-						-			-	-		-		-	-	-		-	-		-	-	-		-
11CS0145	3	193-450-605	Positive	-		+	-	-	-	-	-		-		-	-	-	+	-	-		-						-			-	-		-		+	-	-		-	-		-	-	+		-
11CS0146				-		-	-	-	-	-	-		-		-	-	-	-	-	-		-						-			-	-		-		-	-	-		-	-		-	-	-		-
11CS0147	4	193-450-460-605	Positive	-		-	-	-	+	-	-		-		-	-	-	+	-	-		-						-			-	-		-		+	-	-		-	-		-	-	+		-
11CS0148	4	193-450-580-605	Positive	-		-	-	-	-	-	+		-		-	-	-	+	-	-		-						-			-	-		-		+	-	-		-	-		-	-	+		-
11CS0149	1	184	Positive	+		-	-	-	-	-	-		-		-	+	-	-	-	-		-						+			-	-		-		-	-	-		+	-		-	-	-		-
11CS0150	3	193-450-605	Positive	-		+	-	-	-	-	-		-		-	-	-	+	-	-		-						-			-	-		-		+	-	-		-	-		-	-	+		-
11CS0151	1	184	Positive	+		-	-	-	-	-	-		-		-	+	-	-	-	-		-						+			-	-		-		-	-	-		+	-		-	-	-		-
11CS0152	1	184	Positive	+		-	-	-	-	-	-		-		-	+	-	-	-	-		-						+			-	-		-		-	-	-		+	-		-	-	-		-
11CS0153	3	193-605-450	Positive	-		+	-	-	-	-	-		-		-	-	-	+	-	-		-						-			-	-		-		+	-	-		-	-		-	-	+		-
11CS0154	1	184	Positive	+		-	-	-	-	-	-		-		-	+	-	-	-	-		-						+			-	-		-		-	-	-		+	-		-	-	-		-
11CS0155	3	193-605-450	Positive	-		+	-	-	-	-	-		-		-	-	-	+	-	-		-						-			-	-		-		+	-	-		-	-		-	-	+		-
11CS0156	3	193-605-450	Positive	-		+	-	-	-	-	-		-		-	-	-	+	-	-		-						-			-	-		-		+	-	-		-	-		-	-	+		-
11CS0157	1	184	Positive	+		-	-	-	-	-	-		-		-	+	-	-	-	-		-						+			-	-		-		-	-	-		+	-		-	-	-		-
11CS0158				-		-	-	-	-	-	-		-		-	-	-	-	-	-		-						-			-	-		-		-	-	-		-	-		-	-	-		-
11CS0159				-		-	-	-	-	-	-		-		-	-	-	-	-	-		-						-			-	-		-		-	-	-		-	-		-	-	-		-
11CS0160	3	193-605-450	Positive	-		+	-	-	-	-	-		-		-	-	-	+	-	-		-						-			-	-		-		+	-	-		-	-		-	-	+		-
11CS0161	4	193-450-460-605	Positive	-		-	-	-	+	-	-		-		-	-	-	+	-	-		-						-			-	-		-		+	-	-		-	-		-	-	+		-
11CS0162	2	185-632	Positive	-		-	-	-	-	-	-		+		-	-	+	-	-	-		-						-			-	-		-		-	+	-		-	+		-	-	-		-
11CS0163	2	185-632	Positive	-		-	-	-	-	-	-		-		-	-	+	-	-	-		-						-			-	-		-		-	+	-		-	+		-	-	-		-
11CS0164	2	185-632	Positive	-		-	-	-	-	-	-		-		-	-	+	-	-	-		-						-			-	-		-		-	+	-		-	+		-	-	-		-
11CS0165	4	193-450-460-605	Positive	-		-	-	-	+	-	-		-		-	-	-	+	-	-		-						-			-	-		-		+	-	-		-	-		-	-	+		-
11CS0166				-		-	-	-	-	-	-		-		-	-	-	-	-	-		-						-			-	-		-		-	-	-		-	-		-	-	-		-
11CS0167	1	184	Positive	+		-	-	-	-	-	-		-		-	+	-	-	-	-		-						+			-	-		-		-	-	-		+	-		-	-	-		-
11CS0168	3	193-605-450	Positive	-		+	-	-	-	-	-		-		-	-	-	+	-	-		-						-			-	-		-		+	-	-		-	-		-	-	+		-
11CS0169	1	184	Positive	+		-	-	-	-	-	-		-		-	+	-	-	-	-		-						+			-	-		-		-	-	-		+	-		-	-	-		-
11CS0170	2	447-658	Positive	-		-	-	-	-	-	-		-		+	-	-	-	+	-		-						-			+	-		-		-	-	-		-	-		+	-	-		-
11CS0171	3	193-605-450	Positive	-		+	-	-	-	-	-		-		-	-	-	+	-	-		-						-			-	-		-		+	-	-		-	-		-	-	+		-
TOTAL	R 57	01:19:00		14	0	21	2	1	5	1	5	0	3	0	1	16	6	31	3	1	0	2	0	0	0	0	0	16	0	0	3	1	0	1	0	31	5	2	0	16	6	0	3	1	31	0	2	0	0
	S 1	02:07:00
		03:20:00
		04:11:00
NC002163Cjejuni				-		+	-	-	-	-	-		-		-	-	-	+	-	-		-						-			-	-		-		+	-	-		-	-		-	-	+		-
[truncated: 3 more columns]
